# Supplementary material for: 3-(Adamantan-1-yl)-4-[(E)-(2,6-di­fluoro­benzyl­idene)amino]-1-[(4-ethyl­piperazin-1-yl)meth­yl]-4,5-di­hydro-1H-1,2,4-triazole-5-thione
Source: Acta Crystallogr Sect E Struct Rep Online. 2013 Apr 10;69(Pt 5):o685–6. doi: 10.1107/S1600536813009264 (PMC3647879; doi:10.1107/S1600536813009264)
Supplement: Supplementary file 1 [file e-69-0o685-sup1.cif]

##############################################################################
#                                                                            #
# This CIF contains the data in a paper accepted for publication in          #
# Acta Crystallographica Section E. It conforms to the requirements of       #
# Notes for Authors for Acta Crystallographica Section E, and has been       #
# peer reviewed under the auspices of the IUCr Commission on Journals.       #
#                                                                            #
# Full details of the Crystallographic Information File format               #
# are given in the paper "The Crystallographic Information File (CIF):       #
# a New Standard Archive File for Crystallography" by S. R. Hall, F. H.      #
# Allen and I. D. Brown [Acta Cryst. (1991), A47, 655-685].                  #
#                                                                            #
# The current version of the core CIF dictionary is obtainable from          #
# ftp://ftp.iucr.org/pub/cif_core.dic.                                       #
#                                                                            #
# Software is freely available for graphical display of the structure(s)     #
# in this CIF. For information consult the CIF software page                 #
# http://www.iucr.org/resources/cif/software.                                #
#                                                                            #
# This file may be used for bona fide research purposes within the           #
# scientific community so long as proper attribution is given to the journal # 
# article from which it was obtained.                                        #
#                                                                            #
##############################################################################
data_global
_audit_creation_method     SHELXL-97
_journal_date_recd_electronic     2013-04-02
_journal_date_accepted     2013-04-05
_journal_name_full     'Acta Crystallographica, Section E'
_journal_year     2013
_journal_volume     69
_journal_issue      5
_journal_page_first     o685
_journal_page_last     o686
_journal_paper_category     QO
_journal_paper_doi     10.1107/S1600536813009264
_journal_coeditor_code     HB7065
_publ_contact_author_name     ' Edward RT Tiekink '
_publ_contact_author_address
;
Department of Chemistry, University of Malaya,
50603 Kuala Lumpur, Malaysia
;
_publ_contact_author_email
;
Edward.Tiekink@gmail.com
;
_publ_contact_author_fax     ' +60 3 7967 4193 '
_publ_contact_author_phone     ' +60 3 7967 6775 '
_publ_section_title
;\
3-(Adamantan-1-yl)-4-[(<i>E</i>)-(2,6-difluorobenzylidene)amino]-1-[(4-\
ethylpiperazin-1-yl)methyl]-4,5-dihydro-1<i>H</i>-1,2,4-triazole-5-thione
;
loop_
    _publ_author_name
    _publ_author_footnote
    _publ_author_address
    ' Abdul-Malek S. Al-Tamimi' .
;
 Department of Pharmaceutical Chemistry, College of Pharmacy,
Salman bin Abdulaziz University, Alkharj 11942, Saudi Arabia
;
    'Ebtehal S. Al-Abdullah' .
;
 Department of Pharmaceutical Chemistry, College of Pharmacy,
 King Saud University, Riyadh 11451, Saudi Arabia
;
    'Ali A. El-Emam'
;
 Additional correspondence author, e-mail: elemam5@hotmail.com.
;
;
 Department of Pharmaceutical Chemistry, College of Pharmacy,
 King Saud University, Riyadh 11451, Saudi Arabia
;
    'Ng, Seik Weng' .
;
     Department of Chemistry
     University of Malaya
     50603 Kuala Lumpur
     Malaysia
     Chemistry Department
     Faculty of Science
     King Abdulaziz University
     PO Box 80203 Jeddah
     Saudi Arabia
;
    'Tiekink, Edward R. T.' .
;
Department of Chemistry, University of Malaya,
50603 Kuala Lumpur, Malaysia
;
_publ_section_synopsis     .
data_I
_audit_creation_method     SHELXL-97
_chemical_name_systematic
;\
3-(Adamantan-1-yl)-4-[(<i>E</i>)-(2,6-difluorobenzylidene)amino]-1-[(4-\
ethylpiperazin-1-yl)methyl]-4,5-dihydro-1<i>H</i>-1,2,4-triazole-5-thione
;
_chemical_name_common     ?
_chemical_formula_moiety     'C26 H34 F2 N6 S'
_chemical_formula_sum     'C26 H34 F2 N6 S'
_chemical_formula_iupac     'C26 H34 F2 N6 S'
_chemical_formula_weight     500.65
_chemical_melting_point     ?
_symmetry_cell_setting     monoclinic
_symmetry_space_group_name_H-M     'P 21/n'
_symmetry_space_group_name_Hall     '-P 2yn'
loop_
    _symmetry_equiv_pos_as_xyz
    'x, y, z'
    '-x+1/2, y+1/2, -z+1/2'
    '-x, -y, -z'
    'x-1/2, -y-1/2, z-1/2'
_cell_length_a     17.0824(11)
_cell_length_b     7.8212(6)
_cell_length_c     19.6691(14)
_cell_angle_alpha     90.00
_cell_angle_beta     92.249(6)
_cell_angle_gamma     90.00
_cell_volume     2625.9(3)
_cell_formula_units_Z     4
_cell_measurement_reflns_used     3864
_cell_measurement_theta_min     2.86
_cell_measurement_theta_max     27.50
_cell_measurement_temperature     295(2)
_exptl_crystal_description     prism
_exptl_crystal_colour     yellow
_exptl_crystal_size_max     0.40
_exptl_crystal_size_mid     0.30
_exptl_crystal_size_min     0.10
_exptl_crystal_density_diffrn     1.266
_exptl_crystal_density_meas     ?
_exptl_crystal_density_method     'not measured'
_exptl_crystal_F_000     1064
_exptl_absorpt_coefficient_mu     0.163
_exptl_absorpt_correction_type     multi-scan
_exptl_absorpt_process_details     '(CrysAlis PRO; Agilent, 2011)'
_exptl_absorpt_correction_T_min     0.65551
_exptl_absorpt_correction_T_max     1.00000
_exptl_special_details
;
;
_diffrn_ambient_temperature     295(2)
_diffrn_radiation_type     MoK\a
_diffrn_radiation_wavelength     0.71073
_diffrn_radiation_source     'SuperNova (Mo) X-ray Source'
_diffrn_radiation_monochromator     Mirror
_diffrn_measurement_device_type
                     'Agilent SuperNova Dual diffractometer with Atlas detector'
_diffrn_measurement_method     '\w scan'
_diffrn_detector_area_resol_mean     10.4041
_diffrn_reflns_number     16764
_diffrn_reflns_av_R_equivalents     0.0380
_diffrn_reflns_av_sigmaI/netI     0.0469
_diffrn_reflns_theta_min     2.86
_diffrn_reflns_theta_max     27.56
_diffrn_reflns_theta_full     27.56
_diffrn_measured_fraction_theta_max     0.999
_diffrn_measured_fraction_theta_full     0.999
_diffrn_reflns_limit_h_min     -22
_diffrn_reflns_limit_h_max     20
_diffrn_reflns_limit_k_min     -9
_diffrn_reflns_limit_k_max     10
_diffrn_reflns_limit_l_min     -25
_diffrn_reflns_limit_l_max     25
_diffrn_standards_number     0
_diffrn_standards_interval_count     0
_diffrn_standards_interval_time     0
_diffrn_standards_decay_%     0
_refine_special_details
;
Refinement of <i>F</i>^2^ against ALL reflections. The weighted <i>R</i>-factor
<i>wR</i> and goodness of fit <i>S</i> are based on <i>F</i>^2^, conventional
<i>R</i>-factors <i>R</i> are based on <i>F</i>, with <i>F</i> set to zero for
negative <i>F</i>^2^. The threshold expression of <i>F</i>^2^ >
\s(<i>F</i>^2^) is used only for calculating <i>R</i>-factors(gt) <i>etc</i>.
and is not relevant to the choice of reflections for refinement.
<i>R</i>-factors based on <i>F</i>^2^ are statistically about twice as large
as those based on <i>F</i>, and <i>R</i>- factors based on ALL data will be
even larger.
;
_reflns_number_total     6063
_reflns_number_gt     3908
_reflns_threshold_expression     I>2\s(I)
_refine_ls_structure_factor_coef     Fsqd
_refine_ls_matrix_type     full
_refine_ls_R_factor_all     0.0898
_refine_ls_R_factor_gt     0.0526
_refine_ls_wR_factor_gt     0.1144
_refine_ls_wR_factor_ref     0.1384
_refine_ls_goodness_of_fit_ref     1.012
_refine_ls_restrained_S_all     1.012
_refine_ls_number_reflns     6063
_refine_ls_number_parameters     316
_refine_ls_number_restraints     0
_refine_ls_hydrogen_treatment     constr
_refine_ls_weighting_scheme     calc
_refine_ls_weighting_details
         'calc w=1/[\s^2^(Fo^2^)+(0.0532P)^2^+0.6004P] where P=(Fo^2^+2Fc^2^)/3'
_atom_sites_solution_hydrogens     geom
_atom_sites_solution_primary     direct
_atom_sites_solution_secondary     difmap
_refine_ls_shift/su_max     0.000
_refine_ls_shift/su_mean     0.000
_refine_diff_density_max     0.203
_refine_diff_density_min     -0.245
_refine_ls_extinction_method     none
_refine_ls_extinction_coef     ?
loop_
    _atom_type_symbol
    _atom_type_description
    _atom_type_scat_dispersion_real
    _atom_type_scat_dispersion_imag
    _atom_type_scat_source
    'C' 'C' 0.0033 0.0016
                         'International Tables Vol C Tables 4.2.6.8 and 6.1.1.4'
    'H' 'H' 0.0000 0.0000
                         'International Tables Vol C Tables 4.2.6.8 and 6.1.1.4'
    'N' 'N' 0.0061 0.0033
                         'International Tables Vol C Tables 4.2.6.8 and 6.1.1.4'
    'F' 'F' 0.0171 0.0103
                         'International Tables Vol C Tables 4.2.6.8 and 6.1.1.4'
    'S' 'S' 0.1246 0.1234
                         'International Tables Vol C Tables 4.2.6.8 and 6.1.1.4'
_computing_data_collection     'CrysAlis PRO (Agilent, 2011)'
_computing_cell_refinement     'CrysAlis PRO (Agilent, 2011)'
_computing_data_reduction     'CrysAlis PRO (Agilent, 2011)'
_computing_structure_solution     'SHELXS97 (Sheldrick, 2008)'
_computing_structure_refinement     'SHELXL97 (Sheldrick, 2008)'
_computing_molecular_graphics
;
ORTEP-3 for Windows (Farrugia, 2012) and DIAMOND (Brandenburg,
2006)
;
_computing_publication_material     'publCIF (Westrip, 2010)'
loop_
    _atom_site_type_symbol
    _atom_site_label
    _atom_site_fract_x
    _atom_site_fract_y
    _atom_site_fract_z
    _atom_site_U_iso_or_equiv
    _atom_site_adp_type
    _atom_site_calc_flag
    _atom_site_refinement_flags
    _atom_site_occupancy
    _atom_site_symmetry_multiplicity
    _atom_site_disorder_assembly
    _atom_site_disorder_group
    S S1 0.74938(3) 0.92905(8) 0.71719(3) 0.05854(19) Uani d . 1 1 . .
    F F1 0.51929(7) 0.8699(2) 0.63956(7) 0.0759(4) Uani d . 1 1 . .
    F F2 0.64752(8) 0.6197(2) 0.45778(7) 0.0901(5) Uani d . 1 1 . .
    N N1 0.86739(9) 0.6995(2) 0.71058(7) 0.0417(4) Uani d . 1 1 . .
    N N2 0.89390(8) 0.5649(2) 0.67246(8) 0.0419(4) Uani d . 1 1 . .
    N N3 0.78219(8) 0.6639(2) 0.62927(7) 0.0382(4) Uani d . 1 1 . .
    N N4 0.72072(9) 0.6716(2) 0.58085(8) 0.0447(4) Uani d . 1 1 . .
    N N5 0.97927(9) 0.8412(2) 0.77067(8) 0.0483(4) Uani d . 1 1 . .
    N N6 1.10661(11) 1.0150(3) 0.71147(10) 0.0668(6) Uani d . 1 1 . .
    C C1 0.79839(10) 0.7645(3) 0.68619(9) 0.0408(4) Uani d . 1 1 . .
    C C2 0.84230(10) 0.5462(2) 0.62267(9) 0.0370(4) Uani d . 1 1 . .
    C C3 0.84653(10) 0.4095(2) 0.56948(9) 0.0382(4) Uani d . 1 1 . .
    C C4 0.92160(11) 0.3045(3) 0.58368(11) 0.0501(5) Uani d . 1 1 . .
    H H4A 0.9670 0.3785 0.5816 0.060 Uiso calc R 1 1 . .
    H H4B 0.9209 0.2559 0.6290 0.060 Uiso calc R 1 1 . .
    C C5 0.92751(13) 0.1613(3) 0.53147(11) 0.0568(6) Uani d . 1 1 . .
    H H5A 0.9755 0.0957 0.5413 0.068 Uiso calc R 1 1 . .
    C C6 0.93019(13) 0.2356(3) 0.46007(12) 0.0627(6) Uani d . 1 1 . .
    H H6A 0.9342 0.1441 0.4271 0.075 Uiso calc R 1 1 . .
    H H6B 0.9757 0.3090 0.4568 0.075 Uiso calc R 1 1 . .
    C C7 0.85525(13) 0.3389(3) 0.44517(11) 0.0576(6) Uani d . 1 1 . .
    H H7A 0.8566 0.3872 0.3993 0.069 Uiso calc R 1 1 . .
    C C8 0.78406(14) 0.2228(3) 0.44952(12) 0.0661(7) Uani d . 1 1 . .
    H H8A 0.7868 0.1323 0.4160 0.079 Uiso calc R 1 1 . .
    H H8B 0.7366 0.2881 0.4399 0.079 Uiso calc R 1 1 . .
    C C9 0.78190(13) 0.1457(3) 0.52052(12) 0.0594(6) Uani d . 1 1 . .
    H H9A 0.7364 0.0698 0.5229 0.071 Uiso calc R 1 1 . .
    C C10 0.77556(11) 0.2883(3) 0.57310(11) 0.0502(5) Uani d . 1 1 . .
    H H10A 0.7739 0.2391 0.6183 0.060 Uiso calc R 1 1 . .
    H H10B 0.7275 0.3520 0.5643 0.060 Uiso calc R 1 1 . .
    C C11 0.85704(14) 0.0427(3) 0.53560(13) 0.0660(6) Uani d . 1 1 . .
    H H11A 0.8558 -0.0072 0.5807 0.079 Uiso calc R 1 1 . .
    H H11B 0.8610 -0.0492 0.5028 0.079 Uiso calc R 1 1 . .
    C C12 0.84933(12) 0.4845(3) 0.49680(9) 0.0466(5) Uani d . 1 1 . .
    H H12A 0.8024 0.5510 0.4867 0.056 Uiso calc R 1 1 . .
    H H12B 0.8943 0.5597 0.4939 0.056 Uiso calc R 1 1 . .
    C C13 0.65661(11) 0.7314(3) 0.59892(10) 0.0502(5) Uani d . 1 1 . .
    H H13A 0.6525 0.7697 0.6434 0.060 Uiso calc R 1 1 . .
    C C14 0.58792(11) 0.7427(3) 0.55192(10) 0.0464(5) Uani d . 1 1 . .
    C C15 0.51815(12) 0.8099(3) 0.57474(11) 0.0533(5) Uani d . 1 1 . .
    C C16 0.44989(12) 0.8209(3) 0.53597(14) 0.0657(7) Uani d . 1 1 . .
    H H16A 0.4048 0.8667 0.5538 0.079 Uiso calc R 1 1 . .
    C C17 0.44969(14) 0.7628(4) 0.47009(14) 0.0707(7) Uani d . 1 1 . .
    H H17A 0.4039 0.7686 0.4430 0.085 Uiso calc R 1 1 . .
    C C18 0.51624(14) 0.6963(3) 0.44379(12) 0.0681(7) Uani d . 1 1 . .
    H H18A 0.5162 0.6582 0.3990 0.082 Uiso calc R 1 1 . .
    C C19 0.58297(12) 0.6868(3) 0.48466(11) 0.0575(6) Uani d . 1 1 . .
    C C20 0.90864(11) 0.7436(3) 0.77544(9) 0.0502(5) Uani d . 1 1 . .
    H H20A 0.8729 0.8074 0.8029 0.060 Uiso calc R 1 1 . .
    H H20B 0.9213 0.6382 0.7995 0.060 Uiso calc R 1 1 . .
    C C21 0.96781(13) 1.0051(3) 0.73711(14) 0.0649(6) Uani d . 1 1 . .
    H H21A 0.9265 1.0680 0.7586 0.078 Uiso calc R 1 1 . .
    H H21B 0.9519 0.9872 0.6898 0.078 Uiso calc R 1 1 . .
    C C22 1.04327(14) 1.1080(3) 0.74151(15) 0.0741(7) Uani d . 1 1 . .
    H H22A 1.0354 1.2160 0.7179 0.089 Uiso calc R 1 1 . .
    H H22B 1.0571 1.1326 0.7888 0.089 Uiso calc R 1 1 . .
    C C23 1.11758(13) 0.8541(4) 0.74629(13) 0.0683(7) Uani d . 1 1 . .
    H H23A 1.1315 0.8749 0.7939 0.082 Uiso calc R 1 1 . .
    H H23B 1.1602 0.7918 0.7266 0.082 Uiso calc R 1 1 . .
    C C24 1.04390(12) 0.7486(3) 0.74069(12) 0.0600(6) Uani d . 1 1 . .
    H H24A 1.0309 0.7244 0.6932 0.072 Uiso calc R 1 1 . .
    H H24B 1.0521 0.6407 0.7642 0.072 Uiso calc R 1 1 . .
    C C25 1.17960(16) 1.1158(4) 0.71267(15) 0.0885(9) Uani d . 1 1 . .
    H H25A 1.2226 1.0420 0.7008 0.106 Uiso calc R 1 1 . .
    H H25B 1.1905 1.1577 0.7585 0.106 Uiso calc R 1 1 . .
    C C26 1.1755(2) 1.2638(5) 0.6647(2) 0.1292(15) Uani d . 1 1 . .
    H H26A 1.2245 1.3238 0.6667 0.194 Uiso calc R 1 1 . .
    H H26B 1.1343 1.3398 0.6774 0.194 Uiso calc R 1 1 . .
    H H26C 1.1648 1.2231 0.6193 0.194 Uiso calc R 1 1 . .
loop_
    _atom_site_aniso_label
    _atom_site_aniso_U_11
    _atom_site_aniso_U_22
    _atom_site_aniso_U_33
    _atom_site_aniso_U_12
    _atom_site_aniso_U_13
    _atom_site_aniso_U_23
    S1 0.0632(3) 0.0571(4) 0.0552(3) 0.0145(3) 0.0015(3) -0.0143(3)
    F1 0.0556(7) 0.0991(12) 0.0733(9) 0.0090(7) 0.0078(6) -0.0235(8)
    F2 0.0756(9) 0.1407(15) 0.0533(8) 0.0358(9) -0.0064(6) -0.0250(9)
    N1 0.0439(8) 0.0442(10) 0.0368(8) 0.0010(7) -0.0019(6) -0.0016(8)
    N2 0.0426(8) 0.0421(10) 0.0410(8) 0.0024(7) -0.0006(7) -0.0006(8)
    N3 0.0387(8) 0.0404(9) 0.0354(8) 0.0036(7) -0.0007(6) -0.0004(7)
    N4 0.0427(9) 0.0483(11) 0.0426(9) 0.0081(8) -0.0062(7) -0.0041(8)
    N5 0.0498(9) 0.0526(11) 0.0417(9) -0.0019(8) -0.0072(7) 0.0020(8)
    N6 0.0611(12) 0.0748(15) 0.0635(12) -0.0167(11) -0.0089(9) 0.0042(11)
    C1 0.0444(10) 0.0418(11) 0.0362(9) -0.0007(9) 0.0023(8) -0.0001(9)
    C2 0.0373(9) 0.0354(11) 0.0384(9) 0.0020(8) 0.0035(7) 0.0034(8)
    C3 0.0381(9) 0.0368(11) 0.0398(10) 0.0030(8) 0.0014(7) -0.0004(9)
    C4 0.0517(11) 0.0468(13) 0.0517(12) 0.0105(10) 0.0013(9) 0.0010(10)
    C5 0.0631(13) 0.0478(14) 0.0599(13) 0.0173(11) 0.0045(10) -0.0031(11)
    C6 0.0699(14) 0.0596(16) 0.0600(14) 0.0107(12) 0.0193(11) -0.0089(12)
    C7 0.0789(15) 0.0544(14) 0.0401(11) 0.0126(12) 0.0087(10) 0.0014(10)
    C8 0.0753(15) 0.0613(16) 0.0606(14) 0.0078(13) -0.0098(11) -0.0209(13)
    C9 0.0603(13) 0.0469(14) 0.0712(15) -0.0106(11) 0.0064(11) -0.0105(12)
    C10 0.0508(11) 0.0447(13) 0.0559(12) -0.0036(10) 0.0114(9) -0.0031(10)
    C11 0.0965(18) 0.0390(13) 0.0629(14) 0.0051(12) 0.0092(13) -0.0024(12)
    C12 0.0545(11) 0.0438(12) 0.0420(10) 0.0049(9) 0.0067(8) 0.0045(9)
    C13 0.0485(11) 0.0614(14) 0.0404(10) 0.0051(10) -0.0012(8) -0.0058(10)
    C14 0.0428(10) 0.0470(13) 0.0488(11) 0.0028(9) -0.0039(8) 0.0010(10)
    C15 0.0485(12) 0.0530(14) 0.0582(13) -0.0008(10) 0.0000(9) -0.0024(11)
    C16 0.0401(11) 0.0701(17) 0.0865(18) 0.0023(11) -0.0024(11) 0.0072(15)
    C17 0.0515(14) 0.0808(19) 0.0779(17) -0.0066(13) -0.0202(12) 0.0120(15)
    C18 0.0685(15) 0.0814(18) 0.0531(13) -0.0028(14) -0.0168(11) 0.0013(13)
    C19 0.0555(12) 0.0675(16) 0.0489(12) 0.0103(12) -0.0052(10) -0.0026(12)
    C20 0.0562(12) 0.0604(14) 0.0335(10) -0.0021(11) -0.0046(8) 0.0004(10)
    C21 0.0625(14) 0.0539(15) 0.0767(16) -0.0021(12) -0.0164(11) 0.0048(13)
    C22 0.0722(16) 0.0556(16) 0.0923(19) -0.0100(13) -0.0243(14) 0.0042(15)
    C23 0.0545(13) 0.0802(19) 0.0695(16) -0.0003(13) -0.0037(11) 0.0011(14)
    C24 0.0553(13) 0.0628(16) 0.0616(14) 0.0002(11) -0.0027(10) 0.0017(12)
    C25 0.0774(17) 0.105(2) 0.0817(19) -0.0353(17) -0.0109(14) 0.0082(18)
    C26 0.125(3) 0.132(3) 0.128(3) -0.066(2) -0.029(2) 0.055(3)
_geom_special_details
;
All e.s.d.'s (except the e.s.d. in the dihedral angle between two l.s. planes)
are estimated using the full covariance matrix. The cell e.s.d.'s are taken
into account individually in the estimation of e.s.d.'s in distances, angles
and torsion angles; correlations between e.s.d.'s in cell parameters are only
used when they are defined by crystal symmetry. An approximate (isotropic)
treatment of cell e.s.d.'s is used for estimating e.s.d.'s involving l.s.
planes.
;
loop_
    _geom_bond_atom_site_label_1
    _geom_bond_atom_site_label_2
    _geom_bond_site_symmetry_2
    _geom_bond_distance
    _geom_bond_publ_flag
    S1 C1 . 1.664(2) ?
    F1 C15 . 1.358(2) ?
    F2 C19 . 1.348(2) ?
    N1 C1 . 1.354(2) ?
    N1 N2 . 1.379(2) ?
    N1 C20 . 1.474(2) ?
    N2 C2 . 1.300(2) ?
    N3 C1 . 1.387(2) ?
    N3 C2 . 1.389(2) ?
    N3 N4 . 1.391(2) ?
    N4 C13 . 1.255(2) ?
    N5 C20 . 1.434(3) ?
    N5 C21 . 1.452(3) ?
    N5 C24 . 1.464(3) ?
    N6 C23 . 1.442(3) ?
    N6 C22 . 1.449(3) ?
    N6 C25 . 1.474(3) ?
    C2 C3 . 1.500(3) ?
    C3 C4 . 1.540(3) ?
    C3 C10 . 1.543(3) ?
    C3 C12 . 1.548(3) ?
    C4 C5 . 1.526(3) ?
    C4 H4A . 0.9700 ?
    C4 H4B . 0.9700 ?
    C5 C11 . 1.524(3) ?
    C5 C6 . 1.522(3) ?
    C5 H5A . 0.9800 ?
    C6 C7 . 1.532(3) ?
    C6 H6A . 0.9700 ?
    C6 H6B . 0.9700 ?
    C7 C8 . 1.523(3) ?
    C7 C12 . 1.532(3) ?
    C7 H7A . 0.9800 ?
    C8 C9 . 1.523(3) ?
    C8 H8A . 0.9700 ?
    C8 H8B . 0.9700 ?
    C9 C10 . 1.528(3) ?
    C9 C11 . 1.534(3) ?
    C9 H9A . 0.9800 ?
    C10 H10A . 0.9700 ?
    C10 H10B . 0.9700 ?
    C11 H11A . 0.9700 ?
    C11 H11B . 0.9700 ?
    C12 H12A . 0.9700 ?
    C12 H12B . 0.9700 ?
    C13 C14 . 1.468(3) ?
    C13 H13A . 0.9300 ?
    C14 C19 . 1.393(3) ?
    C14 C15 . 1.393(3) ?
    C15 C16 . 1.371(3) ?
    C16 C17 . 1.373(3) ?
    C16 H16A . 0.9300 ?
    C17 C18 . 1.370(3) ?
    C17 H17A . 0.9300 ?
    C18 C19 . 1.371(3) ?
    C18 H18A . 0.9300 ?
    C20 H20A . 0.9700 ?
    C20 H20B . 0.9700 ?
    C21 C22 . 1.519(3) ?
    C21 H21A . 0.9700 ?
    C21 H21B . 0.9700 ?
    C22 H22A . 0.9700 ?
    C22 H22B . 0.9700 ?
    C23 C24 . 1.505(3) ?
    C23 H23A . 0.9700 ?
    C23 H23B . 0.9700 ?
    C24 H24A . 0.9700 ?
    C24 H24B . 0.9700 ?
    C25 C26 . 1.493(4) ?
    C25 H25A . 0.9700 ?
    C25 H25B . 0.9700 ?
    C26 H26A . 0.9600 ?
    C26 H26B . 0.9600 ?
    C26 H26C . 0.9600 ?
loop_
    _geom_angle_atom_site_label_1
    _geom_angle_atom_site_label_2
    _geom_angle_atom_site_label_3
    _geom_angle_site_symmetry_1
    _geom_angle_site_symmetry_3
    _geom_angle
    _geom_angle_publ_flag
    C1 N1 N2 . . 113.17(15) ?
    C1 N1 C20 . . 126.80(16) ?
    N2 N1 C20 . . 119.55(15) ?
    C2 N2 N1 . . 105.55(14) ?
    C1 N3 C2 . . 109.05(14) ?
    C1 N3 N4 . . 130.48(15) ?
    C2 N3 N4 . . 120.39(15) ?
    C13 N4 N3 . . 117.78(16) ?
    C20 N5 C21 . . 113.64(16) ?
    C20 N5 C24 . . 114.37(17) ?
    C21 N5 C24 . . 110.13(18) ?
    C23 N6 C22 . . 109.3(2) ?
    C23 N6 C25 . . 111.4(2) ?
    C22 N6 C25 . . 111.7(2) ?
    N1 C1 N3 . . 102.50(15) ?
    N1 C1 S1 . . 127.14(14) ?
    N3 C1 S1 . . 130.32(14) ?
    N2 C2 N3 . . 109.69(16) ?
    N2 C2 C3 . . 123.79(16) ?
    N3 C2 C3 . . 126.41(15) ?
    C2 C3 C4 . . 108.45(15) ?
    C2 C3 C10 . . 110.28(14) ?
    C4 C3 C10 . . 108.29(17) ?
    C2 C3 C12 . . 112.22(16) ?
    C4 C3 C12 . . 108.32(15) ?
    C10 C3 C12 . . 109.18(16) ?
    C5 C4 C3 . . 110.26(17) ?
    C5 C4 H4A . . 109.6 ?
    C3 C4 H4A . . 109.6 ?
    C5 C4 H4B . . 109.6 ?
    C3 C4 H4B . . 109.6 ?
    H4A C4 H4B . . 108.1 ?
    C11 C5 C6 . . 109.5(2) ?
    C11 C5 C4 . . 109.72(18) ?
    C6 C5 C4 . . 110.23(19) ?
    C11 C5 H5A . . 109.1 ?
    C6 C5 H5A . . 109.1 ?
    C4 C5 H5A . . 109.1 ?
    C5 C6 C7 . . 108.82(17) ?
    C5 C6 H6A . . 109.9 ?
    C7 C6 H6A . . 109.9 ?
    C5 C6 H6B . . 109.9 ?
    C7 C6 H6B . . 109.9 ?
    H6A C6 H6B . . 108.3 ?
    C8 C7 C6 . . 109.7(2) ?
    C8 C7 C12 . . 109.42(17) ?
    C6 C7 C12 . . 109.98(19) ?
    C8 C7 H7A . . 109.2 ?
    C6 C7 H7A . . 109.2 ?
    C12 C7 H7A . . 109.2 ?
    C7 C8 C9 . . 109.63(18) ?
    C7 C8 H8A . . 109.7 ?
    C9 C8 H8A . . 109.7 ?
    C7 C8 H8B . . 109.7 ?
    C9 C8 H8B . . 109.7 ?
    H8A C8 H8B . . 108.2 ?
    C8 C9 C10 . . 109.67(19) ?
    C8 C9 C11 . . 109.57(19) ?
    C10 C9 C11 . . 109.46(19) ?
    C8 C9 H9A . . 109.4 ?
    C10 C9 H9A . . 109.4 ?
    C11 C9 H9A . . 109.4 ?
    C9 C10 C3 . . 109.92(16) ?
    C9 C10 H10A . . 109.7 ?
    C3 C10 H10A . . 109.7 ?
    C9 C10 H10B . . 109.7 ?
    C3 C10 H10B . . 109.7 ?
    H10A C10 H10B . . 108.2 ?
    C5 C11 C9 . . 109.09(19) ?
    C5 C11 H11A . . 109.9 ?
    C9 C11 H11A . . 109.9 ?
    C5 C11 H11B . . 109.9 ?
    C9 C11 H11B . . 109.9 ?
    H11A C11 H11B . . 108.3 ?
    C7 C12 C3 . . 109.61(17) ?
    C7 C12 H12A . . 109.7 ?
    C3 C12 H12A . . 109.7 ?
    C7 C12 H12B . . 109.7 ?
    C3 C12 H12B . . 109.7 ?
    H12A C12 H12B . . 108.2 ?
    N4 C13 C14 . . 121.94(18) ?
    N4 C13 H13A . . 119.0 ?
    C14 C13 H13A . . 119.0 ?
    C19 C14 C15 . . 113.81(18) ?
    C19 C14 C13 . . 126.64(18) ?
    C15 C14 C13 . . 119.52(18) ?
    F1 C15 C16 . . 118.7(2) ?
    F1 C15 C14 . . 116.88(18) ?
    C16 C15 C14 . . 124.4(2) ?
    C15 C16 C17 . . 118.3(2) ?
    C15 C16 H16A . . 120.8 ?
    C17 C16 H16A . . 120.8 ?
    C18 C17 C16 . . 120.7(2) ?
    C18 C17 H17A . . 119.6 ?
    C16 C17 H17A . . 119.6 ?
    C17 C18 C19 . . 118.8(2) ?
    C17 C18 H18A . . 120.6 ?
    C19 C18 H18A . . 120.6 ?
    F2 C19 C18 . . 117.7(2) ?
    F2 C19 C14 . . 118.34(17) ?
    C18 C19 C14 . . 123.9(2) ?
    N5 C20 N1 . . 116.29(16) ?
    N5 C20 H20A . . 108.2 ?
    N1 C20 H20A . . 108.2 ?
    N5 C20 H20B . . 108.2 ?
    N1 C20 H20B . . 108.2 ?
    H20A C20 H20B . . 107.4 ?
    N5 C21 C22 . . 110.05(18) ?
    N5 C21 H21A . . 109.7 ?
    C22 C21 H21A . . 109.7 ?
    N5 C21 H21B . . 109.7 ?
    C22 C21 H21B . . 109.7 ?
    H21A C21 H21B . . 108.2 ?
    N6 C22 C21 . . 110.9(2) ?
    N6 C22 H22A . . 109.5 ?
    C21 C22 H22A . . 109.5 ?
    N6 C22 H22B . . 109.5 ?
    C21 C22 H22B . . 109.5 ?
    H22A C22 H22B . . 108.1 ?
    N6 C23 C24 . . 110.55(19) ?
    N6 C23 H23A . . 109.5 ?
    C24 C23 H23A . . 109.5 ?
    N6 C23 H23B . . 109.5 ?
    C24 C23 H23B . . 109.5 ?
    H23A C23 H23B . . 108.1 ?
    N5 C24 C23 . . 109.9(2) ?
    N5 C24 H24A . . 109.7 ?
    C23 C24 H24A . . 109.7 ?
    N5 C24 H24B . . 109.7 ?
    C23 C24 H24B . . 109.7 ?
    H24A C24 H24B . . 108.2 ?
    N6 C25 C26 . . 112.6(2) ?
    N6 C25 H25A . . 109.1 ?
    C26 C25 H25A . . 109.1 ?
    N6 C25 H25B . . 109.1 ?
    C26 C25 H25B . . 109.1 ?
    H25A C25 H25B . . 107.8 ?
    C25 C26 H26A . . 109.5 ?
    C25 C26 H26B . . 109.5 ?
    H26A C26 H26B . . 109.5 ?
    C25 C26 H26C . . 109.5 ?
    H26A C26 H26C . . 109.5 ?
    H26B C26 H26C . . 109.5 ?
loop_
    _geom_torsion_atom_site_label_1
    _geom_torsion_atom_site_label_2
    _geom_torsion_atom_site_label_3
    _geom_torsion_atom_site_label_4
    _geom_torsion_site_symmetry_1
    _geom_torsion_site_symmetry_2
    _geom_torsion_site_symmetry_3
    _geom_torsion_site_symmetry_4
    _geom_torsion
    _geom_torsion_publ_flag
    C1 N1 N2 C2 . . . . 1.3(2) ?
    C20 N1 N2 C2 . . . . 173.83(16) ?
    C1 N3 N4 C13 . . . . -28.1(3) ?
    C2 N3 N4 C13 . . . . 155.49(19) ?
    N2 N1 C1 N3 . . . . -0.5(2) ?
    C20 N1 C1 N3 . . . . -172.39(17) ?
    N2 N1 C1 S1 . . . . -178.51(14) ?
    C20 N1 C1 S1 . . . . 9.6(3) ?
    C2 N3 C1 N1 . . . . -0.44(19) ?
    N4 N3 C1 N1 . . . . -177.17(17) ?
    C2 N3 C1 S1 . . . . 177.48(15) ?
    N4 N3 C1 S1 . . . . 0.7(3) ?
    N1 N2 C2 N3 . . . . -1.50(19) ?
    N1 N2 C2 C3 . . . . -178.02(16) ?
    C1 N3 C2 N2 . . . . 1.3(2) ?
    N4 N3 C2 N2 . . . . 178.40(15) ?
    C1 N3 C2 C3 . . . . 177.68(17) ?
    N4 N3 C2 C3 . . . . -5.2(3) ?
    N2 C2 C3 C4 . . . . -1.6(2) ?
    N3 C2 C3 C4 . . . . -177.49(17) ?
    N2 C2 C3 C10 . . . . 116.9(2) ?
    N3 C2 C3 C10 . . . . -59.1(2) ?
    N2 C2 C3 C12 . . . . -121.18(19) ?
    N3 C2 C3 C12 . . . . 62.9(2) ?
    C2 C3 C4 C5 . . . . 178.88(16) ?
    C10 C3 C4 C5 . . . . 59.2(2) ?
    C12 C3 C4 C5 . . . . -59.1(2) ?
    C3 C4 C5 C11 . . . . -60.4(2) ?
    C3 C4 C5 C6 . . . . 60.3(2) ?
    C11 C5 C6 C7 . . . . 61.0(2) ?
    C4 C5 C6 C7 . . . . -59.8(2) ?
    C5 C6 C7 C8 . . . . -60.3(2) ?
    C5 C6 C7 C12 . . . . 60.1(2) ?
    C6 C7 C8 C9 . . . . 59.7(2) ?
    C12 C7 C8 C9 . . . . -61.1(2) ?
    C7 C8 C9 C10 . . . . 60.8(2) ?
    C7 C8 C9 C11 . . . . -59.3(2) ?
    C8 C9 C10 C3 . . . . -59.6(2) ?
    C11 C9 C10 C3 . . . . 60.6(2) ?
    C2 C3 C10 C9 . . . . -177.92(17) ?
    C4 C3 C10 C9 . . . . -59.4(2) ?
    C12 C3 C10 C9 . . . . 58.3(2) ?
    C6 C5 C11 C9 . . . . -60.9(2) ?
    C4 C5 C11 C9 . . . . 60.2(2) ?
    C8 C9 C11 C5 . . . . 59.9(2) ?
    C10 C9 C11 C5 . . . . -60.4(2) ?
    C8 C7 C12 C3 . . . . 60.1(2) ?
    C6 C7 C12 C3 . . . . -60.6(2) ?
    C2 C3 C12 C7 . . . . 178.87(16) ?
    C4 C3 C12 C7 . . . . 59.2(2) ?
    C10 C3 C12 C7 . . . . -58.5(2) ?
    N3 N4 C13 C14 . . . . -179.08(18) ?
    N4 C13 C14 C19 . . . . 2.1(4) ?
    N4 C13 C14 C15 . . . . 179.9(2) ?
    C19 C14 C15 F1 . . . . -178.7(2) ?
    C13 C14 C15 F1 . . . . 3.2(3) ?
    C19 C14 C15 C16 . . . . 0.3(3) ?
    C13 C14 C15 C16 . . . . -177.7(2) ?
    F1 C15 C16 C17 . . . . 178.8(2) ?
    C14 C15 C16 C17 . . . . -0.2(4) ?
    C15 C16 C17 C18 . . . . -0.4(4) ?
    C16 C17 C18 C19 . . . . 0.8(4) ?
    C17 C18 C19 F2 . . . . 179.5(2) ?
    C17 C18 C19 C14 . . . . -0.7(4) ?
    C15 C14 C19 F2 . . . . 179.9(2) ?
    C13 C14 C19 F2 . . . . -2.2(4) ?
    C15 C14 C19 C18 . . . . 0.1(3) ?
    C13 C14 C19 C18 . . . . 178.0(2) ?
    C21 N5 C20 N1 . . . . 59.6(3) ?
    C24 N5 C20 N1 . . . . -68.1(2) ?
    C1 N1 C20 N5 . . . . -109.1(2) ?
    N2 N1 C20 N5 . . . . 79.5(2) ?
    C20 N5 C21 C22 . . . . 173.51(19) ?
    C24 N5 C21 C22 . . . . -56.7(3) ?
    C23 N6 C22 C21 . . . . -58.7(3) ?
    C25 N6 C22 C21 . . . . 177.6(2) ?
    N5 C21 C22 N6 . . . . 57.6(3) ?
    C22 N6 C23 C24 . . . . 59.7(3) ?
    C25 N6 C23 C24 . . . . -176.4(2) ?
    C20 N5 C24 C23 . . . . -172.79(18) ?
    C21 N5 C24 C23 . . . . 57.8(2) ?
    N6 C23 C24 N5 . . . . -59.5(3) ?
    C23 N6 C25 C26 . . . . 167.4(3) ?
    C22 N6 C25 C26 . . . . -70.1(3) ?
loop_
    _geom_hbond_atom_site_label_D
    _geom_hbond_atom_site_label_H
    _geom_hbond_atom_site_label_A
    _geom_hbond_site_symmetry_A
    _geom_hbond_distance_DH
    _geom_hbond_distance_HA
    _geom_hbond_distance_DA
    _geom_hbond_angle_DHA
    C18 H18A N5 4_575 0.93 2.58 3.451(3) 157
    C1 S1 Cg1 2_656 1.664(2) 3.2872(10) 4.849(2) 155.28(7)
