# Supplementary material for: 3-(Adamantan-1-yl)-4-[(E)-(2,6-di­fluoro­benzyl­idene)amino]-1-[(4-ethyl­piperazin-1-yl)meth­yl]-4,5-di­hydro-1H-1,2,4-triazole-5-thione
Source: Acta Crystallogr Sect E Struct Rep Online. 2013 Apr 10;69(Pt 5):o685–6. doi: 10.1107/S1600536813009264 (PMC3647879; doi:10.1107/S1600536813009264)
Supplement: Supplementary file 2 [file e-69-0o685-Isup2.hkl]

# 
# h,k,l, Fc-squared, Fo-squared, sigma(Fo-squared) and status flag 
# 
data_I
_shelx_title '  P21/n' 
_shelx_refln_list_code          4 
_shelx_F_calc_maximum      223.98 
_exptl_crystal_F_000      1064.00 
_reflns_d_resolution_high  0.7680 
 
loop_ 
 _symmetry_equiv_pos_as_xyz 
 'x, y, z' 
 '-x+1/2, y+1/2, -z+1/2' 
 '-x, -y, -z' 
 'x-1/2, -y-1/2, z-1/2' 
 
_cell_length_a    17.0824 
_cell_length_b     7.8212 
_cell_length_c    19.6691 
_cell_angle_alpha  90.000 
_cell_angle_beta   92.249 
_cell_angle_gamma  90.000 
 
_shelx_F_squared_multiplier     1.000 
 
loop_ 
 _refln_index_h 
 _refln_index_k 
 _refln_index_l 
 _refln_F_squared_calc 
 _refln_F_squared_meas 
 _refln_F_squared_sigma 
 _refln_observed_status 
   4   0   0       12.30       19.20      1.68 o 
   6   0   0      376.24      374.48      8.21 o 
   8   0   0     1521.87     1479.84     20.99 o 
  10   0   0     1941.39     1896.91     25.53 o 
  12   0   0       29.46       31.70      5.30 o 
  14   0   0      135.61      120.00     11.41 o 
  16   0   0      707.51      673.51     27.91 o 
  18   0   0       24.26       35.49     11.49 o 
  20   0   0       19.03       20.76     10.59 o 
  22   0   0       25.31       51.81     18.29 o 
   1   1   0     1514.49     1396.94     24.04 o 
   2   1   0     6618.00     6482.13     64.46 o 
   3   1   0      185.95      203.26      6.74 o 
   4   1   0      955.91      933.39     12.99 o 
   5   1   0        4.78        4.99      1.07 o 
   6   1   0      214.51      237.30      6.37 o 
   7   1   0      683.50      763.01     14.92 o 
   8   1   0        0.72        3.59      0.80 o 
   9   1   0       69.84       91.10      3.62 o 
  10   1   0      112.23       86.57      3.65 o 
  11   1   0       14.60       12.30      1.49 o 
  12   1   0      595.28      591.21     11.89 o 
  13   1   0      174.65      170.93      7.02 o 
  14   1   0     1378.09     1365.09     19.66 o 
  15   1   0       11.62        8.93      3.03 o 
  16   1   0      259.28      262.00     16.19 o 
  17   1   0        4.24       -0.39      3.48 o 
  18   1   0       29.90       36.85      9.46 o 
  19   1   0       48.07       42.36     10.06 o 
  20   1   0        8.91       12.67      6.16 o 
  21   1   0        2.07        0.99      8.23 o 
  22   1   0        7.37       -4.46      4.68 o 
   0   2   0    30137.36    29109.97    179.52 o 
   1   2   0     1947.80     1900.24     32.16 o 
   2   2   0     2582.16     2582.67     31.33 o 
   3   2   0     1866.53     1858.65     33.68 o 
   4   2   0     1642.91     1715.23     19.11 o 
   5   2   0     1965.48     1934.22     23.24 o 
   6   2   0      468.29      504.25     14.95 o 
   7   2   0     1450.15     1635.06     24.70 o 
   8   2   0     3172.98     3166.62     32.97 o 
   9   2   0     1770.03     1905.01     22.73 o 
  10   2   0      645.22      704.47     13.44 o 
  11   2   0       47.37       46.75      3.58 o 
  12   2   0      133.87      132.05      7.02 o 
  13   2   0     1576.09     1586.61     24.97 o 
  14   2   0      779.90      795.30     16.57 o 
  15   2   0       86.39       97.99      7.72 o 
  16   2   0       80.67       81.58      7.94 o 
  17   2   0      314.85      297.15     24.14 o 
  18   2   0        6.17        6.36      4.01 o 
  19   2   0       50.86       49.67     10.56 o 
  20   2   0       86.31       77.14     20.03 o 
  21   2   0       28.56       32.35     12.47 o 
   1   3   0       75.72       70.29      6.17 o 
   2   3   0       35.11       29.24      3.83 o 
   3   3   0      969.00      885.73     17.70 o 
   4   3   0     1167.02     1274.35     20.97 o 
   5   3   0      110.24      113.60      6.09 o 
   6   3   0      635.30      785.47     13.22 o 
   7   3   0      137.82      128.63      4.36 o 
   8   3   0      734.17      837.60     23.10 o 
   9   3   0       29.22       30.36      4.62 o 
  10   3   0      134.71      138.56      8.80 o 
  11   3   0      177.63      176.05     13.26 o 
  12   3   0       40.34       31.61      4.51 o 
  13   3   0       97.44      107.02      8.09 o 
  14   3   0      162.77      162.66     10.16 o 
  15   3   0        0.60       -0.90      1.49 o 
  16   3   0       74.20       61.96     11.33 o 
  17   3   0        9.46        2.99      3.84 o 
  18   3   0        0.27       -5.80      5.80 o 
  19   3   0       12.19       16.06      6.84 o 
  20   3   0        4.59        9.77      5.42 o 
  21   3   0       15.91       30.66     13.30 o 
   0   4   0      247.83      278.12     17.97 o 
   1   4   0     2916.30     2994.09     47.67 o 
   2   4   0       43.40       58.68      6.73 o 
   3   4   0      872.88      890.18     20.51 o 
   4   4   0      907.86     1010.89     24.29 o 
   5   4   0     1583.99     1534.22     26.83 o 
   6   4   0      224.44      221.79      9.94 o 
   7   4   0      506.23      507.88     11.98 o 
   8   4   0      414.42      418.37     10.11 o 
   9   4   0       53.41       52.20      8.41 o 
  10   4   0       18.05        8.06      6.18 o 
  11   4   0      499.09      471.71     43.11 o 
  12   4   0        2.94       -3.73      8.76 o 
  13   4   0       35.68       21.62      9.71 o 
  14   4   0        4.51       -0.28      3.86 o 
  15   4   0       49.92       13.82      7.41 o 
  16   4   0       18.16       16.04      8.46 o 
  17   4   0        0.11       -3.69      4.73 o 
  18   4   0        1.26       -2.50     16.10 o 
  19   4   0       10.61        9.90      6.07 o 
  20   4   0       29.09       37.85     10.71 o 
   1   5   0        9.65       11.67      3.20 o 
   2   5   0      332.68      340.68     14.49 o 
   3   5   0       61.58       67.05      7.14 o 
   4   5   0       15.98        9.71      2.50 o 
   5   5   0        5.85        5.94      2.37 o 
   6   5   0       51.44       42.22      7.13 o 
   7   5   0       34.86       33.48      4.50 o 
   8   5   0      230.86      214.50      9.19 o 
   9   5   0      164.21      172.80      7.79 o 
  10   5   0        1.14       -2.39      7.70 o 
  11   5   0       71.48       78.09     19.19 o 
  12   5   0       47.81       44.48     14.86 o 
  13   5   0        3.62       12.21      8.78 o 
  14   5   0        0.13       -1.70      7.97 o 
  15   5   0       63.02       45.20     15.42 o 
  16   5   0        0.09       -5.44     10.69 o 
  17   5   0        1.51       -4.72      5.78 o 
  18   5   0        2.08       14.96      7.10 o 
  19   5   0        0.47       -7.47      7.47 o 
   0   6   0        3.89      133.22     23.68 o 
   1   6   0        9.81        8.54      3.52 o 
   2   6   0      303.21      290.07     14.29 o 
   3   6   0      654.42      701.15     22.51 o 
   4   6   0        7.44        3.20      2.84 o 
   5   6   0      193.50      200.10     14.21 o 
   6   6   0      232.17      241.29     15.90 o 
   7   6   0      264.20      275.01     16.85 o 
   8   6   0        4.58        2.97      2.10 o 
   9   6   0       55.96       54.78      5.57 o 
  10   6   0       68.24       61.18      9.27 o 
  11   6   0        0.04       -6.14      9.36 o 
  12   6   0      142.09      134.60     26.90 o 
  13   6   0        0.66        2.09      8.68 o 
  14   6   0      179.89      262.84     39.47 o 
  15   6   0        1.98       -1.62     12.17 o 
  16   6   0       27.48       16.29     10.69 o 
  17   6   0        8.42        9.00     12.66 o 
   1   7   0      194.00      166.53     12.99 o 
   2   7   0        4.01        1.46      3.30 o 
   3   7   0        2.88       -1.60      3.38 o 
   4   7   0        8.75        4.34      4.43 o 
   5   7   0       33.16       27.51      4.99 o 
   6   7   0       23.49       24.24      4.81 o 
   7   7   0        0.13        7.85      3.51 o 
   8   7   0        6.49        5.08      2.83 o 
   9   7   0       19.48       20.43      4.64 o 
  10   7   0       18.55       22.17     12.60 o 
  11   7   0        3.20       13.17     10.68 o 
  12   7   0        9.18        7.78      8.23 o 
  13   7   0        1.66      -12.26     12.26 o 
  14   7   0        9.55       13.04      9.32 o 
  15   7   0       32.61       24.32     15.49 o 
  16   7   0       15.68       20.08     13.04 o 
   0   8   0       67.66       88.03     11.20 o 
   1   8   0      199.12      208.04     15.12 o 
   2   8   0      106.70      104.16     11.95 o 
   3   8   0      131.27      147.48     15.62 o 
   4   8   0       27.17       31.40      6.53 o 
   5   8   0       62.79       68.56     12.74 o 
   6   8   0       60.96       66.90      9.59 o 
   7   8   0        1.22       -5.90      5.90 o 
   8   8   0      162.95      181.66     20.00 o 
   9   8   0        0.67       17.30      9.75 o 
  10   8   0       37.06       38.20     18.31 o 
  11   8   0        4.47       14.41     10.20 o 
  12   8   0       37.31       58.02     20.99 o 
  13   8   0       15.67      -18.09     18.09 o 
   1   9   0        7.92       -3.15      7.43 o 
   2   9   0        6.74       14.68     12.22 o 
   3   9   0        3.44       14.32      7.81 o 
   4   9   0        2.96        2.19      5.48 o 
   5   9   0        0.31       -1.86     12.96 o 
   6   9   0       26.14       18.53     17.26 o 
   7   9   0        0.00       -3.70      6.52 o 
   8   9   0        3.97       -3.45     10.17 o 
   9   9   0        3.08        9.84      9.48 o 
  10   9   0        0.46        4.44      8.25 o 
   0  10   0       34.21        9.40      9.58 o 
   1  10   0        1.65       -1.46     11.62 o 
   2  10   0       11.83        4.26     19.64 o 
   3  10   0        1.30       -7.76     15.86 o 
   4  10   0        0.25       -6.76      6.76 o 
 -21   0   1      101.41      141.90     26.67 o 
 -19   0   1       67.89       76.17     18.58 o 
 -17   0   1      171.20      129.24     21.83 o 
 -15   0   1      272.11      285.55     13.94 o 
 -13   0   1      111.92      104.32      8.12 o 
 -11   0   1      211.37      223.41      9.14 o 
  -9   0   1     1393.47     1310.41     18.00 o 
  -7   0   1      204.30      238.06      6.81 o 
  -5   0   1     5434.95     5360.28     63.51 o 
  -3   0   1    14904.40    14099.95     55.71 o 
   3   0   1    49210.12    43356.01    126.76 o 
   5   0   1     4773.36     4472.58     61.06 o 
   7   0   1     5369.66     5042.34     54.77 o 
   9   0   1     1835.68     1712.33     27.64 o 
  11   0   1      316.39      288.91     10.29 o 
  13   0   1     1248.50     1266.33     36.69 o 
  15   0   1      942.03      990.24     34.49 o 
  17   0   1      102.21      103.18     19.85 o 
  19   0   1        0.02        7.87      8.02 o 
  21   0   1        0.13        8.98      9.48 o 
 -22   1   1       10.24        1.31      3.96 o 
 -21   1   1        1.91        2.92      4.53 o 
 -20   1   1        1.91       18.50      7.36 o 
 -19   1   1        1.50        6.72      4.80 o 
 -18   1   1       14.78       17.89      5.38 o 
 -17   1   1        0.42        0.62      3.49 o 
 -16   1   1       51.80       52.79      6.49 o 
 -15   1   1      498.46      485.20     16.85 o 
 -14   1   1      103.27      119.56      7.42 o 
 -13   1   1      172.12      156.42      7.42 o 
 -12   1   1       10.01        7.01      1.50 o 
 -11   1   1       82.78       74.58      3.53 o 
 -10   1   1      366.39      380.42      7.81 o 
  -9   1   1     1469.42     1505.14     17.16 o 
  -8   1   1      388.74      443.20      9.50 o 
  -7   1   1      149.70      149.47      5.21 o 
  -6   1   1     3695.10     3707.04     27.12 o 
  -5   1   1     9515.84     8936.63     51.11 o 
  -4   1   1     3480.80     3455.70     28.97 o 
  -3   1   1     1189.08     1109.00     16.19 o 
  -1   1   1     1201.45     1090.54     22.51 o 
   1   1   1     2070.34     1743.17     28.85 o 
   2   1   1     2784.10     2664.93     23.91 o 
   3   1   1      173.91      171.75      7.26 o 
   4   1   1     5394.84     5131.69     43.56 o 
   5   1   1      630.99      685.14     13.35 o 
   6   1   1       21.06       32.31      1.82 o 
   7   1   1        4.73        8.55      1.05 o 
   8   1   1       32.99       28.88      2.06 o 
   9   1   1       76.41       77.45      3.35 o 
  10   1   1       37.61       47.51      3.26 o 
  11   1   1     1083.51     1100.42     16.16 o 
  12   1   1      208.84      193.24      7.50 o 
  13   1   1     1757.44     1721.59     22.69 o 
  14   1   1      245.79      237.38      8.60 o 
  15   1   1       27.77       29.82      4.38 o 
  16   1   1      379.93      377.66     13.36 o 
  17   1   1       83.93       92.19     18.46 o 
  18   1   1        0.97        1.14      4.35 o 
  19   1   1        7.01        7.37      5.59 o 
  20   1   1       50.23       63.33     12.47 o 
  21   1   1        0.41        1.87      5.06 o 
  22   1   1        1.51       -9.68      9.68 o 
 -21   2   1        1.08       -4.36      6.93 o 
 -20   2   1       11.29       22.12     10.60 o 
 -19   2   1      110.06      125.33     16.00 o 
 -18   2   1      264.61      264.18     23.06 o 
 -17   2   1       21.94       30.46      8.58 o 
 -16   2   1       62.49       52.06      5.06 o 
 -15   2   1       20.28       21.45      3.58 o 
 -14   2   1      109.23      106.36      6.49 o 
 -13   2   1       79.14       84.78      5.62 o 
 -12   2   1        0.56       -0.75      2.00 o 
 -11   2   1      750.33      803.00     16.80 o 
 -10   2   1      741.71      735.15     15.61 o 
  -9   2   1     2546.41     2770.12     33.06 o 
  -8   2   1     4549.83     4666.46     67.75 o 
  -7   2   1      970.39      954.78     18.75 o 
  -6   2   1      596.94      576.17     13.89 o 
  -5   2   1     1883.43     1783.44     34.90 o 
  -4   2   1     2683.29     2696.01     19.77 o 
  -3   2   1      382.65      310.11      7.54 o 
  -2   2   1     2878.90     2629.06     24.28 o 
  -1   2   1     6047.80     5837.99     60.19 o 
   0   2   1      640.00      645.58     19.13 o 
   1   2   1     5341.70     5604.97     68.55 o 
   2   2   1      531.55      573.02     13.85 o 
   3   2   1      498.07      470.02     10.65 o 
   4   2   1     4248.50     4318.91     43.26 o 
   5   2   1       48.50       28.60      2.87 o 
   6   2   1      680.34      804.81     19.24 o 
   7   2   1     4781.77     5205.12     51.32 o 
   8   2   1      478.38      459.57     11.54 o 
   9   2   1      321.69      324.45      8.24 o 
  10   2   1       12.33       12.64      2.05 o 
  11   2   1      333.97      366.75     10.79 o 
  12   2   1     1426.65     1420.91     21.67 o 
  13   2   1      280.41      317.85     14.75 o 
  14   2   1       83.46       84.11     10.01 o 
  15   2   1      844.30      842.38     22.22 o 
  16   2   1       97.30       82.46      8.03 o 
  17   2   1       46.79       35.16      8.66 o 
  18   2   1       16.83       13.64      5.85 o 
  19   2   1        9.87        4.69      6.30 o 
  20   2   1       24.90       30.73     13.43 o 
  21   2   1       64.87       72.94     20.23 o 
 -21   3   1        9.58       35.53     16.86 o 
 -20   3   1        0.10        0.69     14.19 o 
 -19   3   1       32.21       30.30      8.49 o 
 -18   3   1       63.93       66.50     12.04 o 
 -17   3   1        5.14        6.10      4.60 o 
 -16   3   1       78.68       81.71      8.76 o 
 -15   3   1      195.02      219.90     18.55 o 
 -14   3   1       54.38       47.63      5.79 o 
 -13   3   1       13.58       15.52      7.18 o 
 -12   3   1       40.16       31.39      4.92 o 
 -11   3   1       41.40       35.98      5.34 o 
 -10   3   1      206.70      209.80     10.78 o 
  -9   3   1       53.24       53.72      5.29 o 
  -8   3   1       85.27       79.49      8.06 o 
  -7   3   1       40.52       45.18      3.18 o 
  -6   3   1      418.35      460.41      9.74 o 
  -5   3   1      428.43      433.94     11.92 o 
  -4   3   1      450.25      444.48     12.30 o 
  -3   3   1      476.22      438.96     12.21 o 
  -2   3   1     3028.07     2975.53     31.29 o 
  -1   3   1      465.36      483.55     16.42 o 
   0   3   1      784.29      848.65     34.52 o 
   1   3   1     1776.62     1670.59     30.41 o 
   2   3   1      247.83      259.01     11.70 o 
   3   3   1      631.36      603.98     14.85 o 
   4   3   1       96.76       97.64      7.11 o 
   5   3   1     3261.49     3406.37     56.83 o 
   6   3   1      163.29      168.98      6.13 o 
   7   3   1      498.71      560.89     21.01 o 
   8   3   1      690.66      732.84     21.86 o 
   9   3   1        6.14        9.82      3.38 o 
  10   3   1      149.47      152.21      8.49 o 
  11   3   1       57.22       45.09      5.96 o 
  12   3   1        0.14       -0.65      2.05 o 
  13   3   1      237.22      239.43      9.88 o 
  14   3   1       62.78       55.78      5.46 o 
  15   3   1       31.76       28.87      8.05 o 
  16   3   1       11.38        6.77      8.26 o 
  17   3   1       27.01       15.94      6.28 o 
  18   3   1       11.06        4.73     11.23 o 
  19   3   1        0.26       -1.64      3.96 o 
  20   3   1       55.07       49.93     18.36 o 
  21   3   1       13.98       25.34     12.74 o 
 -20   4   1        9.00        6.07      4.95 o 
 -19   4   1       10.33       23.24      8.44 o 
 -18   4   1        8.96       10.55      6.08 o 
 -17   4   1        1.95       -5.58      5.58 o 
 -16   4   1      147.93      156.53     18.80 o 
 -15   4   1       11.89        3.11      8.96 o 
 -14   4   1        4.82       13.30      4.93 o 
 -13   4   1       39.57       33.64     13.35 o 
 -12   4   1       57.34       24.86     11.40 o 
 -11   4   1        3.69        0.88      6.52 o 
 -10   4   1      401.11      352.43     36.60 o 
  -9   4   1      112.54      122.24     13.42 o 
  -8   4   1      406.97      426.19     12.12 o 
  -7   4   1       47.54       42.86      4.37 o 
  -6   4   1      544.99      508.72     15.16 o 
  -5   4   1     1283.13     1236.93     23.98 o 
  -4   4   1      114.98       90.70      6.54 o 
  -3   4   1      730.51      760.86     18.60 o 
  -2   4   1     6024.50     6147.00     69.73 o 
  -1   4   1       12.56       10.22      2.90 o 
   0   4   1       20.66       29.49      4.12 o 
   1   4   1      474.13      479.90     19.03 o 
   2   4   1      950.82      995.78     27.05 o 
   3   4   1       85.62       95.06      7.04 o 
   4   4   1     1163.41     1225.93     24.60 o 
   5   4   1       62.25       56.72      6.16 o 
   6   4   1      555.27      547.52     15.88 o 
   7   4   1      182.51      190.20      7.28 o 
   8   4   1      261.79      256.31     11.19 o 
   9   4   1       29.93       26.31      3.49 o 
  10   4   1      973.74     1010.50     43.14 o 
  11   4   1       98.76      130.54     15.45 o 
  12   4   1       16.45        3.86      8.35 o 
  13   4   1       22.71       18.82      3.99 o 
  14   4   1       12.73        7.06      2.52 o 
  15   4   1        2.40       -2.49      4.90 o 
  16   4   1       16.32       14.05      6.43 o 
  17   4   1        0.79       11.74     12.74 o 
  18   4   1       79.21       83.26     14.85 o 
  19   4   1       29.93       27.94      9.21 o 
  20   4   1        0.01       -6.10      6.10 o 
 -19   5   1        1.34       -3.07     10.84 o 
 -18   5   1       19.56       11.62      6.33 o 
 -17   5   1        1.71      -14.89     14.89 o 
 -16   5   1       85.16      101.82     24.60 o 
 -15   5   1       38.88       42.67     15.60 o 
 -14   5   1       40.58       20.43     10.63 o 
 -13   5   1       23.32       12.74      7.61 o 
 -12   5   1       65.77       64.09     16.98 o 
 -11   5   1       16.20       -4.09      9.12 o 
 -10   5   1       34.48       23.76      9.15 o 
  -9   5   1       85.75       81.46      7.04 o 
  -8   5   1      344.03      378.44     13.34 o 
  -7   5   1      329.97      313.26     13.39 o 
  -6   5   1      102.36       94.54      7.55 o 
  -5   5   1       14.30       10.51      2.62 o 
  -4   5   1       75.18       87.62      7.07 o 
  -3   5   1      153.74      146.93     10.31 o 
  -2   5   1       46.47       45.48      5.04 o 
  -1   5   1      128.51      132.99      8.43 o 
   0   5   1      181.20      195.18     12.04 o 
   1   5   1       26.80       21.73      4.92 o 
   2   5   1      196.03      232.98     15.32 o 
   3   5   1       14.60       20.97      6.46 o 
   4   5   1       75.23       80.68      7.15 o 
   5   5   1       43.13       54.91      5.94 o 
   6   5   1      544.85      566.62     18.65 o 
   7   5   1        5.59        3.59      3.22 o 
   8   5   1       97.49       90.80      5.88 o 
   9   5   1       11.39        8.19      3.36 o 
  10   5   1       12.04        7.67      2.16 o 
  11   5   1       41.00       33.83     13.21 o 
  12   5   1       34.30       45.40     14.88 o 
  13   5   1       80.48       74.95     19.43 o 
  14   5   1        0.27        1.45      7.35 o 
  15   5   1        5.94       -7.24     10.99 o 
  16   5   1        0.28       -6.20     10.10 o 
  17   5   1        1.10       -4.15      5.17 o 
  18   5   1        0.03        0.14     10.74 o 
  19   5   1       34.54       36.84     11.53 o 
 -17   6   1        0.17       -5.60      8.05 o 
 -16   6   1       13.85       10.46     11.08 o 
 -15   6   1       38.04       51.29     19.50 o 
 -14   6   1        4.14        7.66      9.40 o 
 -13   6   1      219.82      226.18     36.34 o 
 -12   6   1       14.89       16.62     10.99 o 
 -11   6   1      204.19      177.71     30.57 o 
 -10   6   1        5.11        7.82      4.25 o 
  -9   6   1        2.20       -2.53      2.72 o 
  -8   6   1      400.42      373.75     15.14 o 
  -7   6   1      789.48      722.69     42.80 o 
  -6   6   1       26.41       17.92      4.70 o 
  -5   6   1      288.73      298.24     17.13 o 
  -4   6   1      972.61     1043.82     28.17 o 
  -3   6   1      180.70      203.45     11.82 o 
  -2   6   1      186.46      200.42     11.67 o 
  -1   6   1      325.25      340.42     14.69 o 
   0   6   1       11.83       13.51      4.53 o 
   1   6   1      287.04      268.95     17.98 o 
   2   6   1       97.30       99.59     10.77 o 
   3   6   1        3.16       -0.24      2.66 o 
   4   6   1      166.75      167.22     11.23 o 
   5   6   1        7.62        6.49      2.87 o 
   6   6   1      628.24      640.33     26.10 o 
   7   6   1      784.04      835.55     29.81 o 
   8   6   1       23.75       19.97      3.27 o 
   9   6   1        6.56        3.10      1.55 o 
  10   6   1        8.38        5.32      5.72 o 
  11   6   1       80.55       60.07     17.78 o 
  12   6   1       16.18       13.77      9.40 o 
  13   6   1       30.15       22.58     10.56 o 
  14   6   1       25.26       28.30     13.96 o 
  15   6   1       51.27       68.38     20.48 o 
  16   6   1        9.64        1.47      8.34 o 
  17   6   1        5.52      -15.87     15.87 o 
 -16   7   1       25.25       24.46     15.66 o 
 -15   7   1        1.32      -13.72     13.72 o 
 -14   7   1        6.35       -3.47      8.58 o 
 -13   7   1       17.87        8.95      6.57 o 
 -12   7   1       22.92       -7.78      9.22 o 
 -11   7   1        2.96       -9.11      9.11 o 
 -10   7   1        0.42       -2.74      3.14 o 
  -9   7   1        0.10        2.35      4.74 o 
  -8   7   1        6.36        5.61      3.41 o 
  -7   7   1       65.21       56.49      7.98 o 
  -6   7   1       10.80        6.08      2.89 o 
  -5   7   1      129.32      156.66     11.59 o 
  -4   7   1      109.74      137.08     12.17 o 
  -3   7   1      175.28      200.14     14.18 o 
  -2   7   1        2.98        2.11      2.70 o 
  -1   7   1       13.53       11.85      3.75 o 
   0   7   1       25.02       33.81      5.15 o 
   1   7   1        4.68       -1.57      5.62 o 
   2   7   1      133.23      141.64     12.55 o 
   3   7   1        1.96       -1.87      4.25 o 
   4   7   1        0.23       -1.76      2.62 o 
   5   7   1        0.15       -1.39      2.92 o 
   6   7   1        3.06       -2.30      3.60 o 
   7   7   1       77.64       95.75      9.29 o 
   8   7   1        1.07       -0.66      1.80 o 
   9   7   1        0.23       -2.47      2.47 o 
  10   7   1       66.69       56.81     18.85 o 
  11   7   1       79.67       78.96     21.44 o 
  12   7   1       11.29       23.40     11.33 o 
  13   7   1        7.58      -12.28     12.28 o 
  14   7   1        9.25        1.76     10.49 o 
  15   7   1       29.53       38.68     18.03 o 
  16   7   1        3.10        8.45      9.50 o 
 -13   8   1        0.21      -12.11     12.11 o 
 -12   8   1        0.20        3.42      6.43 o 
 -11   8   1       24.02       18.97     12.29 o 
 -10   8   1        4.74        0.05      6.94 o 
  -9   8   1      120.77      140.50     30.58 o 
  -8   8   1        0.60       -3.86      4.71 o 
  -7   8   1      128.03      120.27     21.56 o 
  -6   8   1        3.49        2.37     10.21 o 
  -5   8   1      116.45      120.90     17.11 o 
  -4   8   1        2.28        0.22      4.01 o 
  -3   8   1        3.88        0.89      3.66 o 
  -2   8   1       40.86       21.89      4.74 o 
  -1   8   1      156.30      176.91     26.00 o 
   0   8   1       63.72       54.50     11.84 o 
   1   8   1      249.37      290.77     18.91 o 
   2   8   1      425.51      476.03     24.52 o 
   3   8   1       60.36       54.11      8.09 o 
   4   8   1       35.38       33.27      6.45 o 
   5   8   1        8.80        3.87      3.71 o 
   6   8   1       34.99       29.22      8.76 o 
   7   8   1       43.67       53.35      8.86 o 
   8   8   1        1.12       -3.80      3.80 o 
   9   8   1       45.49       69.14     21.03 o 
  10   8   1        0.62        4.39     10.53 o 
  11   8   1       11.44       23.63     13.69 o 
  12   8   1       27.44       -1.04      6.99 o 
  13   8   1       15.14       49.69     20.19 o 
 -10   9   1       35.53       52.78     20.40 o 
  -9   9   1       12.43        7.80      6.77 o 
  -8   9   1        2.87       13.68     11.73 o 
  -7   9   1        8.58        2.62      7.10 o 
  -6   9   1        2.13       -4.78      4.78 o 
  -5   9   1        4.46        2.43      8.51 o 
  -4   9   1       17.02        6.08      4.18 o 
  -3   9   1        0.05        1.19      4.29 o 
  -2   9   1        3.84       -2.15      4.86 o 
  -1   9   1        0.95        4.14      5.08 o 
   0   9   1        0.01       -2.71     18.40 o 
   1   9   1       14.30        5.38      7.37 o 
   2   9   1        1.56       -5.68      5.68 o 
   3   9   1        0.29       -2.42      5.74 o 
   4   9   1        0.06        9.91      6.92 o 
   5   9   1       27.66       21.02      7.64 o 
   6   9   1        3.13        1.28     12.03 o 
   7   9   1       25.83       17.10     14.30 o 
   8   9   1        4.08       -8.89      9.37 o 
   9   9   1        3.70       19.36     13.93 o 
  10   9   1        4.37       27.04     18.73 o 
  -4  10   1        3.70       10.04     11.50 o 
  -3  10   1        0.81       -0.21     15.26 o 
  -2  10   1        0.28        1.09      5.98 o 
  -1  10   1        2.00        6.29      5.92 o 
   0  10   1        7.76        8.50      6.68 o 
   1  10   1       20.04       32.04     10.55 o 
   2  10   1        0.29       10.82     11.05 o 
   3  10   1        4.68        8.40     10.81 o 
   4  10   1        8.56       10.72      6.59 o 
 -22   0   2       27.24       48.51     15.94 o 
 -20   0   2       19.70       29.12     12.31 o 
 -18   0   2      258.96      312.25     34.51 o 
 -16   0   2      399.36      398.10     18.72 o 
 -14   0   2     4522.13     4422.76     78.40 o 
 -12   0   2     1200.90     1222.47     22.55 o 
 -10   0   2      163.71      168.46      7.71 o 
  -8   0   2      542.72      598.33     11.91 o 
  -6   0   2     1957.37     1781.15     18.28 o 
  -4   0   2      906.32      941.74     12.54 o 
  -2   0   2      635.66      718.93     19.93 o 
   2   0   2       67.32       77.05      6.29 o 
   4   0   2     3835.08     3684.50     37.66 o 
   6   0   2       74.11       82.16      4.25 o 
   8   0   2     4274.42     4230.81     37.48 o 
  10   0   2      371.42      380.77     14.06 o 
  12   0   2      189.90      158.83      8.87 o 
  14   0   2     2558.81     2474.38     54.31 o 
  16   0   2      420.93      426.29     23.87 o 
  18   0   2        2.55        0.51      5.96 o 
  20   0   2        1.85        7.72      7.32 o 
  22   0   2       14.41       18.00      8.92 o 
 -22   1   2        0.27       -8.82      8.82 o 
 -21   1   2        0.03       -4.70      5.24 o 
 -20   1   2        3.01       10.38      6.51 o 
 -19   1   2        0.90        3.26      5.51 o 
 -18   1   2        0.19       -0.90      3.80 o 
 -17   1   2      289.61      303.22     18.28 o 
 -16   1   2      987.45      964.88     26.85 o 
 -15   1   2      119.38      125.75      7.43 o 
 -14   1   2      565.61      526.39     14.62 o 
 -13   1   2       32.34       25.40      3.41 o 
 -12   1   2       55.79       61.65      3.64 o 
 -11   1   2        9.18        4.79      1.10 o 
 -10   1   2       10.17       11.63      1.36 o 
  -9   1   2      313.35      309.37      6.53 o 
  -8   1   2     2020.53     2027.12     20.94 o 
  -7   1   2      474.18      530.57      7.96 o 
  -6   1   2       96.23       94.84      3.37 o 
  -5   1   2     1477.06     1421.66     13.53 o 
  -4   1   2     3656.19     3592.99     29.84 o 
  -3   1   2      126.37      128.88      5.06 o 
  -2   1   2    36218.44    33306.25    663.52 o 
  -1   1   2      596.44      563.14     21.23 o 
   0   1   2     4389.35     4614.51     40.46 o 
   1   1   2     7764.12     7531.46     94.48 o 
   2   1   2    19339.37    18765.13    148.58 o 
   3   1   2     1067.29     1108.27     16.22 o 
   4   1   2        0.01        0.37      1.02 o 
   5   1   2      122.61      121.52      5.78 o 
   6   1   2      487.21      480.29     10.07 o 
   7   1   2        2.30        2.58      1.01 o 
   8   1   2       33.41       44.11      3.05 o 
   9   1   2     1953.10     1934.65     22.04 o 
  10   1   2       41.41       41.63      3.29 o 
  11   1   2        9.39        7.15      1.91 o 
  12   1   2      294.52      308.33      9.77 o 
  13   1   2      591.02      578.96     13.76 o 
  14   1   2     1229.91     1213.16     20.28 o 
  15   1   2       40.77       31.89      3.58 o 
  16   1   2      399.45      367.37     15.94 o 
  17   1   2      267.53      265.33     22.94 o 
  18   1   2        9.10       10.13      4.48 o 
  19   1   2       29.44       34.46      9.34 o 
  20   1   2        2.09        1.76      7.51 o 
  21   1   2        2.31       -5.08     16.15 o 
 -21   2   2        0.09       10.71      8.63 o 
 -20   2   2        1.85        7.57      7.92 o 
 -19   2   2       15.60       26.18      8.60 o 
 -18   2   2        3.47        9.05      6.40 o 
 -17   2   2        6.90        0.79      2.64 o 
 -16   2   2        2.35       -1.71      3.87 o 
 -15   2   2        7.67        7.28      2.01 o 
 -14   2   2       23.08       21.11      3.66 o 
 -13   2   2       35.15       30.79      3.38 o 
 -12   2   2      184.78      182.68      7.81 o 
 -11   2   2      206.13      203.95      8.82 o 
 -10   2   2       48.22       37.53      3.62 o 
  -9   2   2      585.66      537.15     15.66 o 
  -8   2   2      782.35      770.83     21.18 o 
  -7   2   2     3259.13     3359.92     35.36 o 
  -6   2   2     9500.95    10165.83     65.09 o 
  -5   2   2    12184.99    12438.07     50.87 o 
  -4   2   2     3483.85     3442.75     35.26 o 
  -3   2   2       68.46       70.07      4.11 o 
  -2   2   2     5943.54     5707.53    100.89 o 
  -1   2   2    24283.15    23120.30    181.03 o 
   0   2   2     7073.62     6888.73     64.65 o 
   1   2   2        0.16        2.80      3.56 o 
   2   2   2     1131.41     1026.13     25.62 o 
   3   2   2     1190.72     1204.67     20.54 o 
   4   2   2     5960.35     5778.44     41.16 o 
   5   2   2     4300.75     4583.36     34.01 o 
   6   2   2     4095.75     4171.35     36.38 o 
   7   2   2      233.89      203.04      6.85 o 
   8   2   2     1512.75     1704.95     20.74 o 
   9   2   2        1.92        4.01      1.06 o 
  10   2   2       58.98       72.43      4.73 o 
  11   2   2      148.95      129.07      6.98 o 
  12   2   2      266.59      280.25     13.13 o 
  13   2   2      169.01      169.93     10.64 o 
  14   2   2      506.30      531.79     19.41 o 
  15   2   2        3.16        2.77      2.41 o 
  16   2   2       13.84       22.92      5.13 o 
  17   2   2       39.47       38.61      8.96 o 
  18   2   2       72.32       88.07     20.27 o 
  19   2   2        7.09       31.84     13.47 o 
  20   2   2       10.35       16.94     11.56 o 
  21   2   2        3.75        0.39      5.92 o 
 -21   3   2       51.11       58.29     18.02 o 
 -20   3   2        5.24        5.49     23.57 o 
 -19   3   2        0.36       -5.11      8.00 o 
 -18   3   2       80.87       70.31     18.22 o 
 -17   3   2      106.39      107.33     15.20 o 
 -16   3   2      154.95      158.32     11.83 o 
 -15   3   2        2.71        3.16      2.84 o 
 -14   3   2       16.95       10.83      7.77 o 
 -13   3   2        2.08       -0.17      5.62 o 
 -12   3   2      217.49      246.43     14.02 o 
 -11   3   2       61.06       61.50      7.50 o 
 -10   3   2        1.18        2.16      1.90 o 
  -9   3   2        2.15       -2.00      4.29 o 
  -8   3   2      790.05      890.09     26.77 o 
  -7   3   2     1386.94     1473.19     19.20 o 
  -6   3   2      457.74      474.96     13.08 o 
  -5   3   2      372.82      402.41     11.62 o 
  -4   3   2      505.86      494.12     13.09 o 
  -3   3   2     3825.25     3828.04     62.00 o 
  -2   3   2       10.61       10.24      1.96 o 
  -1   3   2     1772.12     1742.59     30.99 o 
   0   3   2       40.36       44.05      6.68 o 
   1   3   2      172.12      184.34     10.16 o 
   2   3   2      111.54       75.44      6.35 o 
   3   3   2      199.82      197.79     14.76 o 
   4   3   2      668.55      652.34     15.89 o 
   5   3   2      841.70      951.04     18.81 o 
   6   3   2      531.52      584.31     17.88 o 
   7   3   2       22.37       31.68      3.17 o 
   8   3   2     3187.90     3287.25     49.18 o 
   9   3   2      529.21      569.44     17.96 o 
  10   3   2       47.59       46.57      5.17 o 
  11   3   2        1.28        0.16      1.01 o 
  12   3   2        3.67        4.15      2.05 o 
  13   3   2     1163.11     1151.71     34.71 o 
  14   3   2      534.77      544.63     24.58 o 
  15   3   2        1.94        3.58      3.60 o 
  16   3   2       48.05       44.42      9.53 o 
  17   3   2        0.01       -3.23      3.95 o 
  18   3   2       25.96       13.95      6.04 o 
  19   3   2       10.32        4.09      4.48 o 
  20   3   2        0.01       -9.14      9.18 o 
  21   3   2       34.06       25.60     12.50 o 
 -20   4   2        0.59       -6.71      6.71 o 
 -19   4   2        8.82       13.68      6.54 o 
 -18   4   2       19.85       22.66      8.30 o 
 -17   4   2      126.10      163.17     19.77 o 
 -16   4   2        1.20       -0.04      7.07 o 
 -15   4   2      347.91      343.55     45.85 o 
 -14   4   2        3.05        3.39      2.42 o 
 -13   4   2      102.91      132.86     24.07 o 
 -12   4   2        2.57        3.64      7.44 o 
 -11   4   2       52.29       43.71     13.27 o 
 -10   4   2      396.92      383.77     19.85 o 
  -9   4   2      799.12      800.78     19.34 o 
  -8   4   2        8.46       13.85      2.52 o 
  -7   4   2     2254.06     2363.13     31.34 o 
  -6   4   2      168.82      197.15     12.33 o 
  -5   4   2      647.18      756.89     21.92 o 
  -4   4   2      178.73      215.06     10.04 o 
  -3   4   2     3429.16     3469.51     39.17 o 
  -2   4   2      466.09      399.17     12.77 o 
  -1   4   2      402.47      420.78     12.31 o 
   0   4   2       14.58       13.75      3.14 o 
   1   4   2      532.48      488.14     19.38 o 
   2   4   2      150.00      130.86      9.89 o 
   3   4   2       14.15        6.83      1.97 o 
   4   4   2       38.61       37.00      4.41 o 
   5   4   2       50.25       39.82      4.59 o 
   6   4   2       81.05       96.65      7.70 o 
   7   4   2      207.46      219.05      7.63 o 
   8   4   2       58.87       40.05      5.20 o 
   9   4   2      607.79      625.66     17.33 o 
  10   4   2       50.18       48.24      7.45 o 
  11   4   2      172.80      163.09     14.27 o 
  12   4   2      227.68      212.36     30.63 o 
  13   4   2        7.66        9.30      3.31 o 
  14   4   2       12.51        6.33      4.59 o 
  15   4   2       43.21       33.01     11.39 o 
  16   4   2       55.87       46.80     17.92 o 
  17   4   2       91.17       90.71     17.14 o 
  18   4   2       32.99       36.23     10.34 o 
  19   4   2       60.56       52.96     12.66 o 
  20   4   2        3.53       -5.40      5.40 o 
 -19   5   2        0.01        2.50      4.87 o 
 -18   5   2        0.06       -2.07      4.58 o 
 -17   5   2        0.27       -4.93      7.33 o 
 -16   5   2       11.24        0.93      5.42 o 
 -15   5   2       48.13       45.08     15.86 o 
 -14   5   2       24.62       14.18     10.76 o 
 -13   5   2        9.79       -0.93      9.89 o 
 -12   5   2       59.74       39.34     15.01 o 
 -11   5   2        7.48        1.52      5.75 o 
 -10   5   2        5.28        6.06      3.54 o 
  -9   5   2       14.58       13.49      3.10 o 
  -8   5   2      205.20      174.41     12.91 o 
  -7   5   2      262.42      283.81     14.44 o 
  -6   5   2      263.19      259.84     14.46 o 
  -5   5   2       57.62       50.35      6.54 o 
  -4   5   2       65.90       59.27      5.87 o 
  -3   5   2      238.63      231.77     14.82 o 
  -2   5   2      236.85      236.48     11.09 o 
  -1   5   2      231.59      233.93     10.48 o 
   0   5   2       69.42       73.35      5.24 o 
   1   5   2      505.17      562.83     24.03 o 
   2   5   2       62.83       86.84     14.47 o 
   3   5   2        5.97        4.56      5.18 o 
   4   5   2      303.76      295.22     13.75 o 
   5   5   2      291.33      289.80     13.68 o 
   6   5   2      766.13      817.88     22.73 o 
   7   5   2      128.48      105.48      6.48 o 
   8   5   2      337.94      315.49     10.78 o 
   9   5   2       29.36       31.92      6.38 o 
  10   5   2      116.04      106.99      7.85 o 
  11   5   2       36.21       28.21      6.62 o 
  12   5   2      286.80      251.06     35.36 o 
  13   5   2       76.59       82.86     20.35 o 
  14   5   2       32.04       62.58     18.10 o 
  15   5   2        5.71       13.80     12.03 o 
  16   5   2        0.16       -3.97     16.00 o 
  17   5   2        0.05       -0.72      3.98 o 
  18   5   2       26.56       28.08     11.40 o 
  19   5   2        9.82        9.00     23.95 o 
 -17   6   2        2.93       -1.93      7.42 o 
 -16   6   2       19.34        7.31     13.05 o 
 -15   6   2       17.90       19.75     11.01 o 
 -14   6   2        1.10      -12.77     12.77 o 
 -13   6   2       13.06        2.51      8.82 o 
 -12   6   2      130.55       93.12     22.84 o 
 -11   6   2        9.78        7.14      6.98 o 
 -10   6   2        1.50        5.07      5.19 o 
  -9   6   2       28.30       16.29      3.73 o 
  -8   6   2       15.42       15.24      4.25 o 
  -7   6   2       23.73        6.20      2.66 o 
  -6   6   2      762.40      765.26     35.90 o 
  -5   6   2        0.52        1.88      3.98 o 
  -4   6   2       57.60       49.37      5.87 o 
  -3   6   2       31.52       35.89      5.57 o 
  -2   6   2      425.52      394.56     15.40 o 
  -1   6   2        8.34        4.81      1.73 o 
   0   6   2      529.27      519.10     26.64 o 
   1   6   2       12.07       15.67      4.38 o 
   2   6   2      318.65      307.34     19.22 o 
   3   6   2       18.72       17.38      4.21 o 
   4   6   2      503.85      526.61     20.39 o 
   5   6   2      218.33      213.71     12.90 o 
   6   6   2       61.80       71.14      8.76 o 
   7   6   2      570.08      528.33     24.05 o 
   8   6   2       25.52       20.83      3.53 o 
   9   6   2        5.64       14.04      2.83 o 
  10   6   2      246.99      257.94     13.77 o 
  11   6   2       43.76       45.31     10.56 o 
  12   6   2        5.52       -6.01      8.52 o 
  13   6   2       38.92       25.62     13.90 o 
  14   6   2        3.10      -10.38     12.75 o 
  15   6   2       18.21       25.44     11.85 o 
  16   6   2        7.40       19.66     12.99 o 
  17   6   2        1.64        0.38      8.06 o 
 -16   7   2       12.87       33.03     16.35 o 
 -15   7   2        8.77       -9.49     11.06 o 
 -14   7   2       16.36        9.34      8.75 o 
 -13   7   2       28.95       34.75     17.04 o 
 -12   7   2        9.75      -16.31     16.31 o 
 -11   7   2        9.07        2.58      8.50 o 
 -10   7   2      172.52      197.20     18.98 o 
  -9   7   2        0.80        0.81      5.41 o 
  -8   7   2        4.12        7.12      4.55 o 
  -7   7   2      188.33      213.13     15.96 o 
  -6   7   2       48.06       42.49      7.21 o 
  -5   7   2      305.99      289.46     24.80 o 
  -4   7   2        0.01       -0.83      4.93 o 
  -3   7   2      119.00      103.48     15.06 o 
  -2   7   2      211.22      196.30     12.70 o 
  -1   7   2      293.87      315.06     15.00 o 
   0   7   2       48.63       53.88      5.87 o 
   1   7   2       71.43       68.06      6.21 o 
   2   7   2       17.10       28.35      8.65 o 
   3   7   2      211.58      218.84     27.08 o 
   4   7   2        3.14        1.19      3.63 o 
   5   7   2        0.85        1.60      2.86 o 
   6   7   2       19.33       22.80      4.75 o 
   7   7   2      151.09      140.39     11.37 o 
   8   7   2       36.99       34.42      5.18 o 
   9   7   2       13.58        5.63      3.07 o 
  10   7   2       18.20       20.56      7.46 o 
  11   7   2        2.61        1.40     13.53 o 
  12   7   2       58.20       56.43     18.62 o 
  13   7   2        6.49        1.06      8.10 o 
  14   7   2       27.91       21.24     13.48 o 
  15   7   2       51.51       57.15     20.26 o 
 -13   8   2       37.81       59.98     21.98 o 
 -12   8   2       14.36       -9.93     10.98 o 
 -11   8   2        0.01        3.03      7.72 o 
 -10   8   2       45.43       45.35     17.80 o 
  -9   8   2       10.29        7.10      6.75 o 
  -8   8   2       64.05       72.00     21.54 o 
  -7   8   2        0.01       -0.71      4.83 o 
  -6   8   2       81.10       94.97     15.80 o 
  -5   8   2        1.18        1.35      6.33 o 
  -4   8   2       16.87       15.05      6.57 o 
  -3   8   2       40.42       22.83     15.29 o 
  -2   8   2        0.88       -8.45      8.45 o 
  -1   8   2       74.66       36.14     12.16 o 
   0   8   2        4.39        4.74      6.56 o 
   1   8   2       82.76       70.81     13.64 o 
   2   8   2      643.83      697.20     30.61 o 
   3   8   2      170.77      153.01     15.94 o 
   4   8   2       23.50       27.70      6.29 o 
   5   8   2       25.70       23.21      6.17 o 
   6   8   2        3.44       -0.43      4.07 o 
   7   8   2        0.73       -5.04      5.04 o 
   8   8   2       78.04       89.17     11.50 o 
   9   8   2        0.79       -5.20     13.26 o 
  10   8   2        2.05       -4.16     10.36 o 
  11   8   2       11.12        5.14     15.17 o 
  12   8   2       35.56       15.58     12.83 o 
  13   8   2       39.82       27.64     13.38 o 
 -10   9   2        2.25      -11.02     11.36 o 
  -9   9   2        7.20        4.45      7.85 o 
  -8   9   2        0.01      -12.99     12.99 o 
  -7   9   2        0.11      -13.89     13.89 o 
  -6   9   2        0.99        4.05      4.19 o 
  -5   9   2        0.03       -6.30      6.30 o 
  -4   9   2        0.89       -4.67     20.46 o 
  -3   9   2        9.42       -1.41      5.55 o 
  -2   9   2        2.26        4.81      7.62 o 
  -1   9   2       12.51        4.56     13.15 o 
   0   9   2        6.37        0.32      5.02 o 
   1   9   2        7.37       32.15     10.59 o 
   2   9   2        1.59        0.67      5.52 o 
   3   9   2        2.97        4.17     11.29 o 
   4   9   2       30.97       25.26      8.59 o 
   5   9   2        0.00        5.14      3.77 o 
   6   9   2        9.98        9.02      4.62 o 
   7   9   2       16.59       19.05     13.65 o 
   8   9   2       62.34       66.21     22.51 o 
   9   9   2        1.56        2.10      5.95 o 
  10   9   2        6.24       24.31     14.92 o 
  -3  10   2       23.05       17.75      6.00 o 
  -2  10   2        0.55       11.12      6.99 o 
  -1  10   2       14.80       14.96     25.31 o 
   0  10   2        0.00       -6.20      6.20 o 
   1  10   2        0.78       -8.08      8.08 o 
   2  10   2        0.11       -2.53      9.33 o 
   3  10   2        9.99       -3.55      6.23 o 
 -21   0   3        1.58       -0.04      5.10 o 
 -19   0   3      349.75      414.43     40.80 o 
 -17   0   3      414.64      396.24     22.06 o 
 -15   0   3      158.93      180.98      9.75 o 
 -13   0   3      973.78      989.63     21.38 o 
 -11   0   3      236.03      221.68      9.54 o 
  -9   0   3      660.55      684.11     25.19 o 
  -7   0   3       44.21       30.89      3.00 o 
  -5   0   3      942.50     1049.35     15.67 o 
  -3   0   3       47.26      216.40     32.42 o 
  -1   0   3    13301.88    12313.34     90.75 o 
   1   0   3       76.45       59.22      4.80 o 
   3   0   3     8186.75     8010.00     59.61 o 
   5   0   3      110.39      124.25      7.30 o 
   7   0   3     3066.09     3277.94     42.41 o 
   9   0   3      742.11      923.96     34.46 o 
  11   0   3       58.53       62.09      4.91 o 
  13   0   3       60.94       61.57      8.68 o 
  15   0   3      392.25      447.18     24.58 o 
  17   0   3      777.21      813.42     57.30 o 
  19   0   3       24.59       13.14      8.50 o 
  21   0   3       50.19       70.15     19.53 o 
 -22   1   3        4.97        7.05     14.21 o 
 -21   1   3        6.23        7.71      8.24 o 
 -20   1   3        0.22       -2.69      4.50 o 
 -19   1   3        0.00       -5.82      5.82 o 
 -18   1   3       79.18       91.39     10.35 o 
 -17   1   3       64.92       65.36      7.48 o 
 -16   1   3       25.49       27.24      4.28 o 
 -15   1   3       95.82       82.39      5.93 o 
 -14   1   3      692.88      739.65     13.67 o 
 -13   1   3      143.63      154.76      6.50 o 
 -12   1   3      228.69      230.42      7.24 o 
 -11   1   3        5.13        4.23      1.74 o 
 -10   1   3      345.94      354.54      7.66 o 
  -9   1   3     1137.25     1150.54     13.82 o 
  -8   1   3      319.71      351.33      7.31 o 
  -7   1   3      299.22      295.44      6.37 o 
  -6   1   3      457.92      483.21      8.61 o 
  -5   1   3       86.37       81.92      3.84 o 
  -4   1   3      354.76      390.68      7.17 o 
  -3   1   3      805.84      701.91     11.62 o 
  -2   1   3      137.09      114.32     13.12 o 
  -1   1   3    50167.62    42363.09   2408.82 o 
   0   1   3     1177.99     1146.46     20.35 o 
   1   1   3     1303.49     1303.16     16.11 o 
   2   1   3      828.92      781.16     23.55 o 
   3   1   3     1015.63     1001.67      9.83 o 
   4   1   3      821.34      793.25     12.87 o 
   5   1   3     1619.31     1590.20     19.59 o 
   6   1   3     1482.77     1456.78     22.97 o 
   7   1   3      970.13     1007.80     16.37 o 
   8   1   3     2854.92     2919.74     29.12 o 
   9   1   3       83.28       73.70      4.25 o 
  10   1   3      120.98      117.41      5.64 o 
  11   1   3        5.49       11.02      1.93 o 
  12   1   3      230.18      231.68      9.42 o 
  13   1   3      515.53      521.75     14.56 o 
  14   1   3      103.92      113.78      7.11 o 
  15   1   3        0.70        2.37      2.01 o 
  16   1   3      240.28      249.91     12.97 o 
  17   1   3        3.87        3.19      6.61 o 
  18   1   3      125.48      140.07     17.85 o 
  19   1   3       36.55       45.27      9.76 o 
  20   1   3       24.26       17.48      7.49 o 
  21   1   3       35.67       47.30     11.12 o 
 -21   2   3        0.04       -8.16      8.16 o 
 -20   2   3        3.56       12.22      8.83 o 
 -19   2   3        1.17        4.80      4.96 o 
 -18   2   3        8.95       10.18      5.26 o 
 -17   2   3       53.87       37.83      6.25 o 
 -16   2   3        5.33        5.53      3.93 o 
 -15   2   3       27.12       25.86      3.89 o 
 -14   2   3      197.36      195.31      9.40 o 
 -13   2   3       28.09       22.31      2.96 o 
 -12   2   3        2.95        0.95      1.92 o 
 -11   2   3      287.87      285.25      9.86 o 
 -10   2   3      572.51      585.05     14.71 o 
  -9   2   3       19.50       33.90      4.21 o 
  -8   2   3        2.79        2.52      2.30 o 
  -7   2   3        0.34        2.41      1.77 o 
  -6   2   3      476.14      449.76      9.91 o 
  -5   2   3     8700.66     8622.13     58.02 o 
  -4   2   3       62.63       95.43      7.38 o 
  -3   2   3     2394.62     2446.82     30.59 o 
  -2   2   3    17875.00    17610.21    142.12 o 
  -1   2   3     1632.73     1660.70     32.96 o 
   0   2   3      327.40      290.50     13.82 o 
   1   2   3       12.21       21.24      3.01 o 
   2   2   3      894.95      875.75     12.23 o 
   3   2   3      122.57       78.69      3.89 o 
   4   2   3      977.30      915.38     14.75 o 
   5   2   3     1912.16     1878.31     18.42 o 
   6   2   3     2277.33     2146.31     28.09 o 
   7   2   3       39.14       42.17      3.42 o 
   8   2   3     3219.93     3244.72     25.37 o 
   9   2   3      799.89      731.24     11.05 o 
  10   2   3      409.95      426.25      8.12 o 
  11   2   3        5.47        3.11      1.27 o 
  12   2   3        0.90        1.75      0.56 o 
  13   2   3       55.98       60.01      6.19 o 
  14   2   3       53.32       48.09      5.82 o 
  15   2   3      122.64      110.18     10.20 o 
  16   2   3       34.45       36.46     13.45 o 
  17   2   3        8.38       16.27      9.59 o 
  18   2   3        0.79        8.69      8.64 o 
  19   2   3        0.55        9.99      8.85 o 
  20   2   3        1.23        6.09      5.94 o 
  21   2   3       50.41       24.53     12.70 o 
 -21   3   3        2.36        2.26      6.08 o 
 -20   3   3       12.54       33.38      9.24 o 
 -19   3   3        1.86        9.38      4.71 o 
 -18   3   3       49.64       57.58     14.40 o 
 -17   3   3        5.61        3.07      4.10 o 
 -16   3   3      132.17      135.95     11.51 o 
 -15   3   3       71.32       83.17      9.72 o 
 -14   3   3      259.08      261.93     18.03 o 
 -13   3   3      497.39      530.56     25.86 o 
 -12   3   3        6.37       18.76      5.26 o 
 -11   3   3        0.33        0.12      2.01 o 
 -10   3   3       13.47        9.13      2.99 o 
  -9   3   3      327.57      301.92     13.96 o 
  -8   3   3       24.90       25.52      3.29 o 
  -7   3   3      380.54      343.39      9.77 o 
  -6   3   3      153.00      226.21     19.18 o 
  -5   3   3      618.65      634.60     29.40 o 
  -4   3   3      620.91      641.48     17.89 o 
  -3   3   3     1060.12     1043.89     18.97 o 
  -2   3   3      672.42      636.17     19.12 o 
  -1   3   3      179.30      176.48     10.33 o 
   0   3   3     1045.74     1074.47     31.17 o 
   1   3   3     3081.72     3220.85     45.01 o 
   2   3   3       44.01       43.65      3.52 o 
   3   3   3      402.98      411.68     11.40 o 
   4   3   3        0.01       -1.09      1.23 o 
   5   3   3      112.47       77.66      4.97 o 
   6   3   3     1377.76     1403.66     24.81 o 
   7   3   3     1769.31     1843.33     24.60 o 
   8   3   3        1.29        0.91      1.37 o 
   9   3   3       38.00       39.77      3.58 o 
  10   3   3      120.96      127.32      4.09 o 
  11   3   3       31.06       30.77      4.97 o 
  12   3   3      797.20      820.89     25.56 o 
  13   3   3      943.84     1032.91     44.31 o 
  14   3   3       82.26       85.54      9.67 o 
  15   3   3       24.29       44.27     10.40 o 
  16   3   3       95.52       90.89     14.33 o 
  17   3   3       13.47        6.50      4.11 o 
  18   3   3        0.04        4.93      6.02 o 
  19   3   3       23.44       14.09     10.60 o 
  20   3   3       20.63       28.42     12.82 o 
 -20   4   3        5.54       -3.93      7.28 o 
 -19   4   3       35.88       28.66      8.54 o 
 -18   4   3       19.14       19.95      7.42 o 
 -17   4   3        3.40        2.15      7.23 o 
 -16   4   3      140.90      136.93     13.78 o 
 -15   4   3        7.71        0.01      3.84 o 
 -14   4   3       78.63       83.10     11.62 o 
 -13   4   3        7.53       -3.94      8.49 o 
 -12   4   3      229.21      238.13     31.89 o 
 -11   4   3      105.21       93.90     19.65 o 
 -10   4   3       60.58       57.38      7.70 o 
  -9   4   3      480.04      470.34     12.71 o 
  -8   4   3      509.13      520.39     15.38 o 
  -7   4   3      306.84      286.95     11.14 o 
  -6   4   3      114.38      101.06      8.91 o 
  -5   4   3        2.29        0.31      2.03 o 
  -4   4   3      740.37      706.11     22.24 o 
  -3   4   3      817.45      720.23     22.96 o 
  -2   4   3       13.83        7.89      4.61 o 
  -1   4   3      578.24      620.85     22.06 o 
   0   4   3      522.62      466.35     16.73 o 
   1   4   3      636.29      674.17     22.92 o 
   2   4   3       84.30       71.89      5.74 o 
   3   4   3      192.11      183.27     12.45 o 
   4   4   3      243.29      231.68      9.89 o 
   5   4   3      645.18      673.50     16.06 o 
   6   4   3      510.69      497.06     10.76 o 
   7   4   3        0.04       -1.83      1.85 o 
   8   4   3       85.20       85.02      6.88 o 
   9   4   3        0.39        0.30      2.00 o 
  10   4   3      366.64      361.95     13.10 o 
  11   4   3      346.72      379.13     21.60 o 
  12   4   3      335.97      326.27     13.67 o 
  13   4   3      154.08      127.74     24.48 o 
  14   4   3       15.49       24.36      9.75 o 
  15   4   3        0.03       -4.74      4.74 o 
  16   4   3       46.33       53.44     11.73 o 
  17   4   3        0.36       12.91      6.73 o 
  18   4   3       88.35      106.41     23.44 o 
  19   4   3        3.77       -4.27      4.74 o 
  20   4   3       14.89        8.58      8.92 o 
 -19   5   3       15.62       10.92      6.39 o 
 -18   5   3       23.09       25.96      8.90 o 
 -17   5   3        9.82       -9.97      9.97 o 
 -16   5   3       25.77       17.04      9.84 o 
 -15   5   3      108.99      132.95     27.38 o 
 -14   5   3       27.26       38.82     17.52 o 
 -13   5   3      102.20      107.09     22.88 o 
 -12   5   3       47.86       25.91     10.24 o 
 -11   5   3       95.32       96.55     20.88 o 
 -10   5   3      111.37      144.59      9.05 o 
  -9   5   3       11.45       17.38      4.52 o 
  -8   5   3       51.71       47.27      6.28 o 
  -7   5   3        0.38        5.00      5.04 o 
  -6   5   3     1170.71     1227.58     37.47 o 
  -5   5   3      206.52      203.76     13.35 o 
  -4   5   3      544.54      510.47     29.89 o 
  -3   5   3      516.06      506.50     25.26 o 
  -2   5   3      123.11      134.80     11.70 o 
  -1   5   3      315.00      323.81     15.62 o 
   0   5   3      187.80      202.95     15.54 o 
   1   5   3      605.53      601.99     21.39 o 
   2   5   3        0.35       -0.68      2.78 o 
   3   5   3      366.95      397.17     20.60 o 
   4   5   3        9.61       13.85      3.10 o 
   5   5   3       14.17       11.59      2.50 o 
   6   5   3      888.43      906.04     20.56 o 
   7   5   3       38.12       34.76      3.30 o 
   8   5   3      112.01      105.49      8.26 o 
   9   5   3      199.64      195.04     11.35 o 
  10   5   3      418.56      424.78     16.38 o 
  11   5   3       77.30       82.06      6.42 o 
  12   5   3       99.91       83.47     13.45 o 
  13   5   3        3.28       12.73      6.25 o 
  14   5   3       14.90        6.43      9.07 o 
  15   5   3        9.20       -7.90      8.46 o 
  16   5   3       22.57        3.86      4.63 o 
  17   5   3       28.29       46.40     11.48 o 
  18   5   3       21.27       20.05      8.20 o 
  19   5   3       12.47       17.72      8.11 o 
 -17   6   3       40.27       37.68     17.75 o 
 -16   6   3        7.02       26.46     14.63 o 
 -15   6   3       20.73       15.48     10.50 o 
 -14   6   3       25.19        9.78      7.45 o 
 -13   6   3        6.95       -2.72     10.52 o 
 -12   6   3       66.01       56.09     18.38 o 
 -11   6   3       12.24       20.12      6.49 o 
 -10   6   3      114.31      116.09     14.30 o 
  -9   6   3       58.92       55.01      7.01 o 
  -8   6   3        3.53        1.68      2.39 o 
  -7   6   3     1002.30      968.91     67.15 o 
  -6   6   3      291.05      299.53     22.79 o 
  -5   6   3      218.13      210.71     15.33 o 
  -4   6   3        3.87        2.70      3.65 o 
  -3   6   3      445.76      422.47     33.96 o 
  -2   6   3      345.28      339.66     20.06 o 
  -1   6   3       81.17       97.06     15.03 o 
   0   6   3        7.49       15.82      4.97 o 
   1   6   3      485.29      489.78     30.04 o 
   2   6   3        6.97        9.74      4.08 o 
   3   6   3      942.11     1046.91     20.69 o 
   4   6   3        0.10        1.00      1.33 o 
   5   6   3      276.17      261.83     11.29 o 
   6   6   3       20.17       18.07      3.71 o 
   7   6   3      705.69      681.30     22.04 o 
   8   6   3        2.85        3.28      1.97 o 
   9   6   3      126.89      104.03      8.89 o 
  10   6   3      367.50      386.48     17.17 o 
  11   6   3        9.41       10.34      7.01 o 
  12   6   3       27.62       29.44     10.53 o 
  13   6   3        2.15        2.35      5.20 o 
  14   6   3       21.60       17.25     10.12 o 
  15   6   3        0.54        1.17      6.41 o 
  16   6   3        5.98       13.80     10.11 o 
  17   6   3        5.53        6.76      6.09 o 
 -16   7   3        1.03      -13.77     13.77 o 
 -15   7   3       36.45       30.27     18.27 o 
 -14   7   3        1.84        4.73      8.66 o 
 -13   7   3        8.47        1.81      7.69 o 
 -12   7   3       41.09       54.54     19.36 o 
 -11   7   3      163.60      166.31     18.10 o 
 -10   7   3        6.15        3.07      3.92 o 
  -9   7   3       93.76       85.56     12.88 o 
  -8   7   3       43.35       34.86     14.38 o 
  -7   7   3      171.39      159.32     17.80 o 
  -6   7   3      166.32      173.03     14.79 o 
  -5   7   3        5.14       13.57      6.67 o 
  -4   7   3      550.63      594.69     52.50 o 
  -3   7   3      150.80      153.22     18.37 o 
  -2   7   3      415.97      481.90     32.30 o 
  -1   7   3      116.11      117.43     22.03 o 
   0   7   3        2.45        0.84      5.92 o 
   1   7   3       47.40       43.42     10.09 o 
   2   7   3       17.61       14.40      6.65 o 
   3   7   3       10.39        4.59      3.95 o 
   4   7   3      228.10      245.49     17.79 o 
   5   7   3      102.00      108.72     16.02 o 
   6   7   3      109.46      108.39     10.18 o 
   7   7   3        1.58        4.72      4.68 o 
   8   7   3       89.32       82.36      7.37 o 
   9   7   3        2.72        6.25      3.50 o 
  10   7   3        0.97       -2.94      4.66 o 
  11   7   3        6.27       14.25     17.82 o 
  12   7   3        0.67        3.19     23.86 o 
  13   7   3        0.95      -10.96     11.83 o 
  14   7   3        3.41       -6.90     11.05 o 
  15   7   3        1.97        2.75      9.27 o 
 -13   8   3        1.21        4.78     11.13 o 
 -12   8   3       20.89        0.06     10.90 o 
 -11   8   3        1.64       -1.35      7.30 o 
 -10   8   3        0.01        2.73      6.99 o 
  -9   8   3       13.32        8.45     20.26 o 
  -8   8   3        5.11       10.71      8.00 o 
  -7   8   3       37.65       31.40     16.37 o 
  -6   8   3        0.12       -1.85      5.85 o 
  -5   8   3       38.18       31.09      9.03 o 
  -4   8   3        1.39       -6.35      6.35 o 
  -3   8   3        0.06       -6.09      6.09 o 
  -2   8   3        2.19       -9.35      9.35 o 
  -1   8   3        6.53       -1.03      6.14 o 
   0   8   3      342.14      328.64     29.29 o 
   1   8   3       78.74       88.54     15.22 o 
   2   8   3        2.40        5.56      4.05 o 
   3   8   3        9.14        4.79      5.79 o 
   4   8   3       44.05       41.98     11.57 o 
   5   8   3        0.12       -2.14      3.39 o 
   6   8   3       58.67       58.77      9.78 o 
   7   8   3        8.55       11.20      4.79 o 
   8   8   3       12.64       11.98      5.07 o 
   9   8   3       75.65       86.03     21.24 o 
  10   8   3        0.14       72.98    131.21 o 
  11   8   3        8.18       -1.60     15.36 o 
  12   8   3        4.66       14.33     13.33 o 
  13   8   3       35.94       27.79     15.61 o 
 -10   9   3        2.11      -13.90     13.90 o 
  -9   9   3        0.04      -16.59     16.59 o 
  -8   9   3        1.59       14.65     14.69 o 
  -7   9   3        3.40      -10.21     10.21 o 
  -6   9   3        0.85       -0.81     18.81 o 
  -5   9   3        7.79       16.41      7.55 o 
  -4   9   3        7.34        2.72      8.55 o 
  -3   9   3        5.97        7.76      7.17 o 
  -2   9   3        0.42       17.27      8.18 o 
  -1   9   3        0.25        2.42      4.91 o 
   0   9   3       74.73       78.42     15.37 o 
   1   9   3       10.16       -5.66     15.15 o 
   2   9   3        5.25        6.70      8.89 o 
   3   9   3        5.03        4.39      5.43 o 
   4   9   3       20.17       10.90     17.21 o 
   5   9   3        4.91        0.46      4.65 o 
   6   9   3       15.90       43.18     11.99 o 
   7   9   3       58.73       52.94     19.61 o 
   8   9   3       13.18       -9.90      9.90 o 
   9   9   3       18.43       13.63     11.07 o 
  -3  10   3        2.64       -0.99      5.30 o 
  -2  10   3       59.58       80.76     16.34 o 
  -1  10   3        0.94       -7.20      7.20 o 
   0  10   3       24.64       24.91      9.85 o 
   1  10   3        4.65        8.34      8.29 o 
   2  10   3        2.02        6.02      6.28 o 
   3  10   3        8.29       16.06      7.84 o 
 -22   0   4        5.05       -7.85      7.85 o 
 -20   0   4       44.56       77.59     19.00 o 
 -18   0   4      194.87      183.33     25.92 o 
 -16   0   4      263.27      301.46     23.31 o 
 -14   0   4      920.96      898.85     21.37 o 
 -12   0   4       16.47       34.80      9.21 o 
 -10   0   4      609.80      532.62     14.56 o 
  -8   0   4     1128.37     1232.75     20.38 o 
  -6   0   4     3739.21     3770.51     38.16 o 
  -4   0   4     1208.25     1232.75     25.67 o 
  -2   0   4      786.98      821.60     19.78 o 
   0   0   4    41862.28    37912.61    110.56 o 
   2   0   4    11387.02     9763.83     79.65 o 
   4   0   4       63.36       87.21     18.00 o 
   6   0   4     4310.66     4212.47     46.93 o 
   8   0   4     1885.60     1894.12     23.04 o 
  10   0   4     2460.62     2519.80     64.21 o 
  12   0   4       47.87       80.18      5.82 o 
  14   0   4       13.53        9.02      4.40 o 
  16   0   4      120.84      122.71     13.85 o 
  18   0   4       61.78       37.34     13.47 o 
  20   0   4       25.20       40.81     15.84 o 
 -21   1   4       18.44       25.42      8.37 o 
 -20   1   4        8.73        7.71      4.72 o 
 -19   1   4       13.92       15.42      5.37 o 
 -18   1   4       42.49       35.94      5.58 o 
 -17   1   4        2.57       -0.54      2.28 o 
 -16   1   4       21.71       20.15      2.68 o 
 -15   1   4      151.13      154.09      7.27 o 
 -14   1   4       10.72       11.34      1.97 o 
 -13   1   4       20.08       21.71      2.24 o 
 -12   1   4      364.82      403.17     10.00 o 
 -11   1   4      646.51      636.35     12.19 o 
 -10   1   4      434.61      461.73     10.04 o 
  -9   1   4      347.94      328.66      8.25 o 
  -8   1   4      185.45      240.87      6.34 o 
  -7   1   4       44.08       36.01      2.41 o 
  -6   1   4      286.51      267.42      6.71 o 
  -5   1   4     6385.85     6186.31     45.70 o 
  -4   1   4      347.58      336.68      8.29 o 
  -3   1   4     5521.86     5616.73     51.05 o 
  -2   1   4        6.98       22.64      3.85 o 
  -1   1   4    10221.89     9859.66    125.47 o 
   0   1   4      227.32      202.60      9.65 o 
   1   1   4    14569.14    13624.02    136.44 o 
   2   1   4      288.84      271.81      6.89 o 
   3   1   4     5940.20     5757.86     70.62 o 
   4   1   4     1158.75     1152.32     15.72 o 
   5   1   4     2541.56     2420.22     27.33 o 
   6   1   4       71.55       76.53      5.26 o 
   7   1   4       92.12       65.09      5.23 o 
   8   1   4     3247.16     3445.02     38.79 o 
   9   1   4        7.01        8.15      2.16 o 
  10   1   4        5.74        2.04      1.41 o 
  11   1   4      491.67      479.34     12.21 o 
  12   1   4       61.94       64.78      5.10 o 
  13   1   4       43.71       46.22      4.54 o 
  14   1   4       53.52       55.00      5.02 o 
  15   1   4       24.69       24.00      4.92 o 
  16   1   4      100.11       98.58     10.92 o 
  17   1   4       37.87       53.04     10.66 o 
  18   1   4        5.90       -3.86      4.35 o 
  19   1   4       13.66       11.53      5.72 o 
  20   1   4        2.89       19.96     13.95 o 
  21   1   4       33.04       38.48     16.34 o 
 -21   2   4        1.43        0.96      6.90 o 
 -20   2   4        0.23        5.29      7.26 o 
 -19   2   4       13.94       27.85      7.87 o 
 -18   2   4        1.58        0.05      3.04 o 
 -17   2   4       13.67        4.13      4.51 o 
 -16   2   4       94.65      107.94     10.32 o 
 -15   2   4      268.91      276.76     14.25 o 
 -14   2   4       25.58       16.12      4.46 o 
 -13   2   4       50.35       37.63      3.77 o 
 -12   2   4      230.03      234.74      9.97 o 
 -11   2   4       56.24       55.44      4.46 o 
 -10   2   4      153.61      164.99      7.48 o 
  -9   2   4      809.83      806.47     13.32 o 
  -8   2   4      668.30      720.60     14.14 o 
  -7   2   4      515.59      543.15     13.97 o 
  -6   2   4      776.94      815.94     16.33 o 
  -5   2   4      588.47      582.35     11.69 o 
  -4   2   4     2616.30     2633.36     35.17 o 
  -3   2   4     6086.68     6059.77    131.19 o 
  -2   2   4    11972.22    12194.65    134.92 o 
  -1   2   4       77.68       68.00      6.96 o 
   0   2   4      154.78      140.26     13.52 o 
   1   2   4      271.52      249.73     10.33 o 
   2   2   4      616.70      578.46     10.67 o 
   3   2   4     2669.02     2598.34     31.03 o 
   4   2   4      122.20      137.02      5.97 o 
   5   2   4       94.44       82.19      4.04 o 
   6   2   4        2.66        1.96      0.62 o 
   7   2   4      387.97      416.30     11.32 o 
   8   2   4      493.81      499.95      9.62 o 
   9   2   4       97.92       89.28      5.93 o 
  10   2   4        1.26        1.28      0.96 o 
  11   2   4       86.72       83.40      4.06 o 
  12   2   4       22.82       21.25      2.24 o 
  13   2   4      112.87      111.72      5.40 o 
  14   2   4       63.70       61.70      3.91 o 
  15   2   4        1.60       -1.04      2.91 o 
  16   2   4       56.38       57.02     15.80 o 
  17   2   4       75.21       81.13     18.67 o 
  18   2   4       58.67       71.25     18.82 o 
  19   2   4        9.90       16.03      9.97 o 
  20   2   4        0.03      -11.39     11.39 o 
  21   2   4       14.65       17.98     10.68 o 
 -21   3   4       46.12       64.24     18.78 o 
 -20   3   4       45.50       47.24     11.16 o 
 -19   3   4        2.17       -8.67      8.67 o 
 -18   3   4       42.11       41.29     13.32 o 
 -17   3   4      253.05      267.81     16.77 o 
 -16   3   4       17.83       14.95      4.24 o 
 -15   3   4        2.29       -0.05      3.21 o 
 -14   3   4        0.01       -0.15     10.19 o 
 -13   3   4       10.27        9.75     11.14 o 
 -12   3   4       92.67       78.89     10.61 o 
 -11   3   4      117.66      136.73     10.26 o 
 -10   3   4      286.70      273.08     12.43 o 
  -9   3   4      149.65      142.59      6.55 o 
  -8   3   4      428.60      479.65     11.94 o 
  -7   3   4      791.05      870.42     16.21 o 
  -6   3   4     2815.63     2897.27     30.92 o 
  -5   3   4     1092.41     1134.90     25.29 o 
  -4   3   4      877.82      835.56     20.89 o 
  -3   3   4        2.87        2.25      1.43 o 
  -2   3   4       20.38       20.07      3.07 o 
  -1   3   4     2238.50     2355.38     46.88 o 
   0   3   4     4254.87     4487.72     51.15 o 
   1   3   4      577.87      540.28     15.37 o 
   2   3   4     2163.07     2128.97     29.65 o 
   3   3   4      178.08      214.36      7.34 o 
   4   3   4       85.59       73.37      4.50 o 
   5   3   4       74.60       59.22      4.65 o 
   6   3   4      221.40      264.84     17.19 o 
   7   3   4       69.50       63.74      4.42 o 
   8   3   4      836.21      827.57     13.79 o 
   9   3   4     1525.45     1584.08     24.19 o 
  10   3   4      265.50      285.89     11.00 o 
  11   3   4       11.76       14.23      1.97 o 
  12   3   4     1393.64     1332.48     39.51 o 
  13   3   4      342.53      356.47     19.40 o 
  14   3   4       83.78       85.48      9.73 o 
  15   3   4       23.15       25.32      7.71 o 
  16   3   4       20.55       23.32     10.69 o 
  17   3   4       62.11       78.85     20.05 o 
  18   3   4        0.01        6.26      7.77 o 
  19   3   4       17.89       20.15     12.33 o 
  20   3   4        5.58       19.57     12.26 o 
 -20   4   4        0.77        5.31      4.40 o 
 -19   4   4        6.71        1.51      4.25 o 
 -18   4   4        3.30       -4.17      4.17 o 
 -17   4   4       18.57       15.63     16.47 o 
 -16   4   4        0.80       -0.36      3.99 o 
 -15   4   4      130.19      132.65     14.43 o 
 -14   4   4       17.25       10.77      4.60 o 
 -13   4   4        1.63       -4.31      8.69 o 
 -12   4   4      138.68       85.20     19.94 o 
 -11   4   4       20.94       20.27      6.54 o 
 -10   4   4        0.17        0.35      1.77 o 
  -9   4   4       41.28       41.92      4.16 o 
  -8   4   4      106.89      139.89      8.41 o 
  -7   4   4       63.88       48.59      4.37 o 
  -6   4   4      237.75      207.36     12.05 o 
  -5   4   4      224.12      216.40     13.54 o 
  -4   4   4       73.24       77.60     12.37 o 
  -3   4   4      751.21      770.91     24.34 o 
  -2   4   4     2788.44     2780.71     47.15 o 
  -1   4   4     2164.09     2142.80     35.12 o 
   0   4   4      105.77       99.23      8.76 o 
   1   4   4      231.62      215.59     10.96 o 
   2   4   4        5.35        1.54      2.49 o 
   3   4   4       29.42       35.75      3.39 o 
   4   4   4       15.91       17.14      4.20 o 
   5   4   4      422.87      364.31     12.80 o 
   6   4   4      557.13      560.39     17.10 o 
   7   4   4      783.95      806.17     21.33 o 
   8   4   4      115.88      125.75      6.97 o 
   9   4   4      110.92      112.22      6.46 o 
  10   4   4       63.59       76.86      5.16 o 
  11   4   4      996.53     1028.28     16.87 o 
  12   4   4        3.85        4.58      5.27 o 
  13   4   4      228.08      224.96     23.16 o 
  14   4   4        1.91       -4.89      4.89 o 
  15   4   4       10.89        5.76      4.38 o 
  16   4   4      108.84      141.17     24.06 o 
  17   4   4       24.48       36.03      9.93 o 
  18   4   4        0.29       -4.83      7.63 o 
  19   4   4       81.32      101.17     23.10 o 
  20   4   4        2.91       21.08     13.00 o 
 -19   5   4        2.10        4.97      4.03 o 
 -18   5   4        0.82       -6.52      6.52 o 
 -17   5   4       32.60       28.19     13.80 o 
 -16   5   4       29.06       67.38     23.42 o 
 -15   5   4        0.04       -3.26      9.58 o 
 -14   5   4       30.50       31.18     14.16 o 
 -13   5   4       16.23        3.20      7.25 o 
 -12   5   4        1.45       -7.31      9.39 o 
 -11   5   4       93.07       65.55     17.81 o 
 -10   5   4      117.61      142.44      9.70 o 
  -9   5   4      148.79      150.54     10.74 o 
  -8   5   4     2158.89     2220.02     42.98 o 
  -7   5   4      179.64      197.00     16.51 o 
  -6   5   4       24.97       17.71      5.84 o 
  -5   5   4       41.57       40.11      7.96 o 
  -4   5   4      389.20      385.18     23.74 o 
  -3   5   4       15.57       26.13      6.41 o 
  -2   5   4      271.82      300.29     14.95 o 
  -1   5   4        0.34       -1.16      1.72 o 
   0   5   4      394.66      403.27     17.70 o 
   1   5   4       47.60       47.09      6.22 o 
   2   5   4      346.51      388.54     17.42 o 
   3   5   4      215.23      222.95     18.67 o 
   4   5   4       62.80       70.43      6.53 o 
   5   5   4       77.86       63.96      5.81 o 
   6   5   4        9.87        8.70      2.34 o 
   7   5   4      369.78      352.24      9.78 o 
   8   5   4      112.77      131.88      9.50 o 
   9   5   4      976.58      975.25     25.91 o 
  10   5   4      147.39      140.51      8.07 o 
  11   5   4       29.80       32.57      3.88 o 
  12   5   4      210.48      181.55     12.67 o 
  13   5   4      151.90      160.81     20.36 o 
  14   5   4       86.06       87.08     15.34 o 
  15   5   4       21.43       11.42     11.17 o 
  16   5   4       11.48        4.27      5.16 o 
  17   5   4       51.78       76.57     19.29 o 
  18   5   4        0.26       -7.84      7.84 o 
 -17   6   4       12.50       10.85      7.80 o 
 -16   6   4       15.83       -0.81      6.24 o 
 -15   6   4        6.53       13.00     10.95 o 
 -14   6   4       29.90       35.42     16.09 o 
 -13   6   4       78.63       85.78     23.24 o 
 -12   6   4       50.84       72.43     21.13 o 
 -11   6   4       56.22       77.06     12.29 o 
 -10   6   4      107.09      129.52     15.53 o 
  -9   6   4      220.78      262.94     15.90 o 
  -8   6   4       81.33       88.84      9.73 o 
  -7   6   4      177.32      132.64     25.23 o 
  -6   6   4      197.54      167.71     27.92 o 
  -5   6   4      554.72      537.12     24.51 o 
  -4   6   4     1447.11     1387.09     39.97 o 
  -3   6   4      425.34      404.09     21.84 o 
  -2   6   4       25.59       22.69      5.74 o 
  -1   6   4       72.83       76.12     11.98 o 
   0   6   4        0.87        0.22      3.74 o 
   1   6   4        4.43        5.03      7.26 o 
   2   6   4      453.56      452.65     29.53 o 
   3   6   4        8.86        4.55      2.64 o 
   4   6   4        7.12        5.07      3.18 o 
   5   6   4       22.23       16.18      2.64 o 
   6   6   4      512.83      548.86     16.62 o 
   7   6   4       53.09       55.24      6.28 o 
   8   6   4      112.71      113.72      5.94 o 
   9   6   4        1.48       -1.10      2.63 o 
  10   6   4       32.92        5.62      5.39 o 
  11   6   4        0.25        7.36      3.09 o 
  12   6   4       33.71       17.14      7.69 o 
  13   6   4        4.65        6.10      9.27 o 
  14   6   4        1.02        0.69      5.26 o 
  15   6   4        0.35       -8.63      8.63 o 
  16   6   4        8.88        9.56     27.24 o 
  17   6   4        5.58        1.81      4.42 o 
 -15   7   4       14.58      -10.27     10.27 o 
 -14   7   4       12.36       -7.13      9.89 o 
 -13   7   4       26.51       17.13     12.09 o 
 -12   7   4       11.81        6.47      8.57 o 
 -11   7   4       74.83       92.32     14.00 o 
 -10   7   4        2.19       11.22      6.15 o 
  -9   7   4       16.08       -0.04      4.66 o 
  -8   7   4        5.08       -7.19     10.46 o 
  -7   7   4       19.26       43.41     15.44 o 
  -6   7   4      163.64      167.82     18.67 o 
  -5   7   4        2.13       17.09      6.91 o 
  -4   7   4      164.26      140.46     17.73 o 
  -3   7   4      323.42      342.46     27.39 o 
  -2   7   4      167.96      181.51     20.26 o 
  -1   7   4      193.86      203.88     21.52 o 
   0   7   4        7.25        5.61      4.20 o 
   1   7   4      697.01      663.04     38.59 o 
   2   7   4       47.70       51.11     18.04 o 
   3   7   4       52.87       62.06     12.00 o 
   4   7   4       15.30       24.73      8.35 o 
   5   7   4      177.58      218.90     17.23 o 
   6   7   4       69.76       78.08     10.47 o 
   7   7   4       53.86       69.46      9.99 o 
   8   7   4       35.73       26.81      8.17 o 
   9   7   4       31.11       42.97     11.50 o 
  10   7   4       38.96       46.81     13.05 o 
  11   7   4      198.45      200.40     24.04 o 
  12   7   4       86.56      103.70     17.91 o 
  13   7   4        3.46        0.66      4.76 o 
  14   7   4        8.76       23.76     17.55 o 
  15   7   4        4.76        7.66      9.95 o 
 -13   8   4       69.76       46.98     20.25 o 
 -12   8   4       55.60       61.03     22.84 o 
 -11   8   4       66.46       70.85     22.28 o 
 -10   8   4       14.24        2.04      9.62 o 
  -9   8   4        2.72        0.48      4.28 o 
  -8   8   4       26.39       30.33     14.32 o 
  -7   8   4        9.88       24.70     14.76 o 
  -6   8   4       62.88       70.37     21.24 o 
  -5   8   4        0.57        1.21      5.25 o 
  -4   8   4        1.13        7.25      6.82 o 
  -3   8   4      109.91       64.61     18.40 o 
  -2   8   4       41.18       38.55     15.72 o 
  -1   8   4       26.83       30.10      9.75 o 
   0   8   4       38.33       43.62     10.95 o 
   1   8   4      109.59      100.20     16.46 o 
   2   8   4       26.31       14.08     10.21 o 
   3   8   4       74.02       92.98     11.98 o 
   4   8   4       67.29       76.81     13.62 o 
   5   8   4       55.89       51.65      8.99 o 
   6   8   4        7.00        7.32      5.88 o 
   7   8   4        4.73        7.70      4.37 o 
   8   8   4       29.12       36.31      8.06 o 
   9   8   4       13.93       15.89      6.83 o 
  10   8   4       73.23       70.12     14.34 o 
  11   8   4       11.46       15.86      8.79 o 
  12   8   4        0.58       -1.01     10.70 o 
  13   8   4       38.13       49.87     17.92 o 
  -9   9   4       14.51       -0.06     13.03 o 
  -8   9   4        0.24       -8.06     11.19 o 
  -7   9   4        0.53       -0.75      5.31 o 
  -6   9   4       28.65       47.19     19.63 o 
  -5   9   4       12.25       22.92      7.99 o 
  -4   9   4        8.79       27.68     14.45 o 
  -3   9   4      144.76      189.24     23.74 o 
  -2   9   4       43.90       43.86     12.11 o 
  -1   9   4        1.90        4.58      4.36 o 
   0   9   4       87.25      113.68     18.06 o 
   1   9   4       55.93       55.86     19.42 o 
   2   9   4       20.21       22.70      9.08 o 
   3   9   4        0.24       -1.50      8.04 o 
   4   9   4       50.89       54.81     12.87 o 
   5   9   4        9.24       18.22      8.47 o 
   6   9   4       25.91       20.48      8.22 o 
   7   9   4       11.49       13.46     13.54 o 
   8   9   4       39.61       66.87     23.27 o 
   9   9   4        3.99       16.10     13.15 o 
  -2  10   4       26.12       44.19     23.84 o 
  -1  10   4        7.39       -5.48     18.32 o 
   0  10   4        0.17        4.79      5.57 o 
   1  10   4       19.41       22.07      8.52 o 
   2  10   4        1.75        0.21      4.57 o 
 -21   0   5       13.71       28.18     12.12 o 
 -19   0   5       25.46       27.67     10.86 o 
 -17   0   5       71.04       65.94      7.63 o 
 -15   0   5        1.09       -2.31      2.31 o 
 -13   0   5     1004.56      998.66     26.92 o 
 -11   0   5      355.69      355.04     14.95 o 
  -9   0   5      707.42      729.80     19.83 o 
  -7   0   5     4039.82     4075.78     38.74 o 
  -5   0   5        2.27       12.72      3.38 o 
  -3   0   5       48.86       50.70      7.95 o 
  -1   0   5     4334.24     3952.57     65.18 o 
   1   0   5     1114.69     1091.73     24.30 o 
   3   0   5    10501.40     9975.97     94.43 o 
   5   0   5     3869.16     3873.28     82.86 o 
   7   0   5       13.82       15.84      4.07 o 
   9   0   5      181.48      166.14      6.87 o 
  11   0   5      640.51      659.59     14.57 o 
  13   0   5        0.21       -3.92      3.92 o 
  15   0   5       29.06       23.83      8.64 o 
  17   0   5      131.65      128.28     23.47 o 
  19   0   5        5.33       10.26      8.77 o 
  21   0   5       41.26       63.59     19.00 o 
 -21   1   5        1.98        2.40      3.44 o 
 -20   1   5        0.19       -5.73      5.73 o 
 -19   1   5      124.59      137.16     12.64 o 
 -18   1   5        4.48        0.96      2.64 o 
 -17   1   5      116.68      114.79      9.47 o 
 -16   1   5        0.25        1.91      1.60 o 
 -15   1   5       48.70       64.04      5.33 o 
 -14   1   5      197.12      206.37      8.11 o 
 -13   1   5       28.99       30.23      2.90 o 
 -12   1   5       19.97       25.90      2.56 o 
 -11   1   5       91.16       94.33      4.88 o 
 -10   1   5     1123.70     1138.58     17.60 o 
  -9   1   5      459.68      542.57     11.70 o 
  -8   1   5        8.28       10.16      1.62 o 
  -7   1   5      342.79      343.92      8.14 o 
  -6   1   5     3851.89     3812.07     48.96 o 
  -5   1   5      847.19      907.82     12.05 o 
  -4   1   5      821.86      790.37     12.53 o 
  -3   1   5        1.67        0.98      0.70 o 
  -2   1   5     5742.54     5971.11     88.45 o 
  -1   1   5     7656.65     7437.67     65.31 o 
   0   1   5     7259.82     6765.45    122.53 o 
   1   1   5     1270.09     1036.86     15.02 o 
   2   1   5     2989.03     2733.97     22.08 o 
   3   1   5      995.39      970.12     13.55 o 
   4   1   5     2762.83     2680.60     37.31 o 
   5   1   5      858.65      871.93     13.95 o 
   6   1   5      121.21      109.23      7.14 o 
   7   1   5     7387.39     7885.36     57.52 o 
   8   1   5       39.02       36.71      4.23 o 
   9   1   5        0.34       -0.67      1.51 o 
  10   1   5       23.40       21.57      3.20 o 
  11   1   5      128.32      125.65      6.44 o 
  12   1   5      265.39      256.97      9.85 o 
  13   1   5       72.55       74.34      5.75 o 
  14   1   5        1.85        2.93      2.45 o 
  15   1   5      236.18      228.80     10.34 o 
  16   1   5       10.50       10.34     11.58 o 
  17   1   5      134.57      144.44     17.91 o 
  18   1   5        0.01       -4.52      4.90 o 
  19   1   5       15.71       15.24      6.55 o 
  20   1   5       27.26       53.28     12.70 o 
  21   1   5        4.28       -3.01      5.53 o 
 -21   2   5        0.00        3.75      6.49 o 
 -20   2   5       16.33       14.77      8.97 o 
 -19   2   5        4.92       11.73      6.00 o 
 -18   2   5        0.34        2.22      2.63 o 
 -17   2   5        7.05        4.57      3.86 o 
 -16   2   5        3.59        0.32      2.49 o 
 -15   2   5        7.19       11.65      4.90 o 
 -14   2   5       32.33       23.08      4.08 o 
 -13   2   5       47.74       37.16      4.56 o 
 -12   2   5      303.81      277.80      8.53 o 
 -11   2   5      162.65      157.51      5.90 o 
 -10   2   5      423.81      423.43      9.61 o 
  -9   2   5       83.27       86.05      5.01 o 
  -8   2   5     1163.36     1203.55     19.50 o 
  -7   2   5     2099.14     2336.23     29.19 o 
  -6   2   5        2.25        2.07      1.85 o 
  -5   2   5     3709.03     3698.61     46.26 o 
  -4   2   5       23.13       21.29      3.97 o 
  -3   2   5     1699.36     1596.68     36.34 o 
  -2   2   5     1958.86     2152.80     33.33 o 
  -1   2   5      261.46      269.08     13.89 o 
   0   2   5     2096.19     2002.97     29.34 o 
   1   2   5     1244.60     1233.43     22.16 o 
   2   2   5       58.70       48.35      2.95 o 
   3   2   5       98.90       77.97      5.21 o 
   4   2   5      108.98      118.00      6.38 o 
   5   2   5      411.64      482.79     11.57 o 
   6   2   5      405.03      386.66      8.65 o 
   7   2   5       16.83        9.20      1.93 o 
   8   2   5      143.65      145.07      8.65 o 
   9   2   5     1336.57     1344.30     19.81 o 
  10   2   5       57.86       61.98      5.56 o 
  11   2   5       18.41       20.03      3.36 o 
  12   2   5        0.12        0.68      1.52 o 
  13   2   5      148.28      152.76      8.01 o 
  14   2   5        0.27        1.09      2.39 o 
  15   2   5      130.44      142.00     13.96 o 
  16   2   5        0.05       -6.38      7.68 o 
  17   2   5       15.53       14.08     10.45 o 
  18   2   5       11.12       10.34      8.32 o 
  19   2   5        7.06        8.82      9.44 o 
  20   2   5       14.84        6.20      8.63 o 
  21   2   5       24.52       21.26     12.90 o 
 -20   3   5       10.29        9.58      5.00 o 
 -19   3   5      122.07      116.82     16.83 o 
 -18   3   5       75.39       71.00     12.94 o 
 -17   3   5        4.28       -0.18      3.44 o 
 -16   3   5       87.61       81.24      9.44 o 
 -15   3   5       74.03       76.17     13.98 o 
 -14   3   5      280.63      260.74     23.68 o 
 -13   3   5      333.44      316.98     21.68 o 
 -12   3   5       28.21       35.50      7.22 o 
 -11   3   5      203.08      207.65     16.66 o 
 -10   3   5       23.63       19.40      2.52 o 
  -9   3   5     1211.81     1300.83     20.57 o 
  -8   3   5      162.82      188.29      7.93 o 
  -7   3   5       48.62       51.42      4.08 o 
  -6   3   5     1343.39     1475.27     21.58 o 
  -5   3   5      628.12      635.94     19.88 o 
  -4   3   5       24.44       21.77      3.64 o 
  -3   3   5      286.26      306.73     12.41 o 
  -2   3   5       98.92       99.68      6.28 o 
  -1   3   5      132.73      173.68     10.72 o 
   0   3   5      103.30      121.35     10.54 o 
   1   3   5     4989.04     4950.27     47.85 o 
   2   3   5     3467.69     3621.96     40.16 o 
   3   3   5       82.43       78.82      5.94 o 
   4   3   5      226.02      253.27     11.69 o 
   5   3   5      265.70      253.47      9.64 o 
   6   3   5      112.23       88.13      4.98 o 
   7   3   5      717.55      662.86     12.98 o 
   8   3   5     1555.29     1563.55     29.30 o 
   9   3   5        4.56        1.81      2.45 o 
  10   3   5       34.84       34.21      4.57 o 
  11   3   5      509.63      488.14     15.24 o 
  12   3   5       64.09       68.16      4.84 o 
  13   3   5      177.33      164.87      6.26 o 
  14   3   5      131.57      140.92     12.76 o 
  15   3   5      332.54      393.69     40.33 o 
  16   3   5       24.80       13.80      9.02 o 
  17   3   5        0.44        1.47      4.67 o 
  18   3   5       65.72       67.19     18.44 o 
  19   3   5        4.98       23.54     11.70 o 
  20   3   5        1.51       19.10     11.48 o 
 -20   4   5       25.22       33.76     10.43 o 
 -19   4   5        6.54       -3.60      6.16 o 
 -18   4   5        1.17       -5.16     21.67 o 
 -17   4   5        2.08        3.46      9.86 o 
 -16   4   5       27.61       18.37      6.04 o 
 -15   4   5        0.85        0.78      3.39 o 
 -14   4   5        0.12       -0.82      3.81 o 
 -13   4   5       12.19        6.72      7.57 o 
 -12   4   5        1.61        4.21      5.91 o 
 -11   4   5      225.87      237.17     18.84 o 
 -10   4   5      100.30       99.39      6.31 o 
  -9   4   5      187.82      197.64     10.01 o 
  -8   4   5      266.94      284.97     12.35 o 
  -7   4   5      140.48      149.68      9.25 o 
  -6   4   5       56.58       62.34      6.29 o 
  -5   4   5      140.07      152.69     10.15 o 
  -4   4   5     1100.22     1132.12     26.08 o 
  -3   4   5     2072.31     2002.84     50.96 o 
  -2   4   5      119.12      111.84      8.32 o 
  -1   4   5       44.08       56.39      8.71 o 
   0   4   5        3.09        0.24      1.62 o 
   1   4   5      795.50      821.04     25.02 o 
   2   4   5     2247.67     2263.43     40.99 o 
   3   4   5      154.97      162.52      9.39 o 
   4   4   5       70.56       82.82      6.71 o 
   5   4   5       66.51       58.68      5.06 o 
   6   4   5       25.58       19.42      2.68 o 
   7   4   5      496.26      468.11     13.67 o 
   8   4   5       55.23       39.93      4.01 o 
   9   4   5       23.04       24.68      5.17 o 
  10   4   5      296.75      310.62     10.32 o 
  11   4   5        6.39        9.86      2.12 o 
  12   4   5      459.89      471.09     17.12 o 
  13   4   5       22.70       22.73      6.89 o 
  14   4   5       57.90       71.47     12.61 o 
  15   4   5        0.44       -0.58      6.21 o 
  16   4   5        0.24        5.40      7.68 o 
  17   4   5       18.11        5.96      8.21 o 
  18   4   5       16.88       23.02     12.96 o 
  19   4   5        1.59       16.57     11.45 o 
 -19   5   5        0.76       -5.08      5.08 o 
 -18   5   5      118.77      101.93     26.30 o 
 -17   5   5       76.27       93.98     24.81 o 
 -16   5   5        2.45      -11.26     11.26 o 
 -15   5   5        0.36        4.48      7.88 o 
 -14   5   5       44.44       64.26     19.84 o 
 -13   5   5        3.60       12.38      9.93 o 
 -12   5   5        7.27        3.83      8.74 o 
 -11   5   5       35.84       31.60      4.16 o 
 -10   5   5      186.11      179.36     11.43 o 
  -9   5   5       13.00        9.72      2.48 o 
  -8   5   5      735.05      756.90     26.04 o 
  -7   5   5     2943.82     2839.06     63.25 o 
  -6   5   5       92.75       91.51     11.86 o 
  -5   5   5     1683.42      755.29    683.39 o 
  -4   5   5       65.18       69.44     16.95 o 
  -3   5   5      342.06      368.43     23.82 o 
  -2   5   5       30.21       23.95      4.11 o 
  -1   5   5      224.38      214.68     11.38 o 
   0   5   5        0.21        3.74      2.10 o 
   1   5   5     1166.69     1220.77     26.89 o 
   2   5   5      138.16      141.23      9.20 o 
   3   5   5     1554.01     1622.84     35.37 o 
   4   5   5       15.08       20.94      4.55 o 
   5   5   5      434.76      394.10     18.46 o 
   6   5   5       68.55       74.20      5.81 o 
   7   5   5      244.19      245.88     10.69 o 
   8   5   5        8.58        4.71      1.93 o 
   9   5   5       48.57       57.80      5.33 o 
  10   5   5      113.31      108.94      7.11 o 
  11   5   5      500.58      469.96     15.90 o 
  12   5   5      277.97      297.00     14.95 o 
  13   5   5        7.52        4.97      5.40 o 
  14   5   5        0.02       -5.40     17.47 o 
  15   5   5       14.96       14.15      7.02 o 
  16   5   5       92.28      110.91     17.94 o 
  17   5   5        2.47        6.86      5.47 o 
  18   5   5        5.28       33.89     14.66 o 
 -17   6   5        0.53      -13.88     13.88 o 
 -16   6   5        4.25      115.07     29.55 o 
 -15   6   5       16.30       35.28     16.80 o 
 -14   6   5        5.84       -4.50      7.76 o 
 -13   6   5      128.34       90.89     23.18 o 
 -12   6   5       13.97       16.39      7.40 o 
 -11   6   5      281.39      280.54     31.79 o 
 -10   6   5       11.20        7.07      5.36 o 
  -9   6   5       59.82       56.43      7.57 o 
  -8   6   5        1.65       -0.99      2.64 o 
  -7   6   5       48.47       30.88     11.70 o 
  -6   6   5        3.25        3.17      3.27 o 
  -5   6   5       99.39      183.54    116.98 o 
  -4   6   5      287.93      302.67     18.84 o 
  -3   6   5      152.38      145.54     13.35 o 
  -2   6   5        0.03       -1.02      4.49 o 
  -1   6   5      149.58      147.55     28.57 o 
   0   6   5      222.03      216.28     20.53 o 
   1   6   5       79.08       86.12     12.86 o 
   2   6   5       64.21       52.05     14.46 o 
   3   6   5        1.52        1.27      2.86 o 
   4   6   5      284.56      276.08     14.93 o 
   5   6   5       35.93       36.61      5.52 o 
   6   6   5      127.12      112.56      8.49 o 
   7   6   5      287.12      317.28      9.25 o 
   8   6   5        1.22        3.70      2.61 o 
   9   6   5        2.76        2.49      3.56 o 
  10   6   5       27.67       14.71      3.75 o 
  11   6   5       10.50        7.76      3.34 o 
  12   6   5        0.65       -7.10      7.10 o 
  13   6   5        1.59       -1.94      6.02 o 
  14   6   5       12.01        1.32      8.23 o 
  15   6   5        4.86       -6.56      8.07 o 
  16   6   5        3.56        2.64      4.62 o 
  17   6   5        2.14       -7.56      8.07 o 
 -15   7   5       20.75       11.88     11.04 o 
 -14   7   5       17.15       37.74     18.39 o 
 -13   7   5       10.62        1.10      8.65 o 
 -12   7   5       25.30       27.12      8.14 o 
 -11   7   5        6.69        5.67      3.51 o 
 -10   7   5       32.06       11.67     13.49 o 
  -9   7   5        2.56       -4.91      7.24 o 
  -8   7   5        6.86       26.57     14.03 o 
  -7   7   5        8.09       17.52     12.03 o 
  -6   7   5      165.60      127.14     26.92 o 
  -5   7   5        4.54       11.32     11.25 o 
  -4   7   5       82.90       88.64     14.11 o 
  -3   7   5      120.84      125.44     17.05 o 
  -2   7   5        9.83       21.75      7.02 o 
  -1   7   5      254.52      284.90     25.28 o 
   0   7   5       95.03       91.30     14.28 o 
   1   7   5        0.06        1.43      6.93 o 
   2   7   5      304.64      328.15     27.54 o 
   3   7   5      115.68      132.96     17.21 o 
   4   7   5      114.53      112.71     15.84 o 
   5   7   5        9.10       13.81      4.75 o 
   6   7   5      310.05      328.72     21.58 o 
   7   7   5      270.34      287.88     20.22 o 
   8   7   5        7.99        4.03      4.70 o 
   9   7   5       26.57       37.96      7.65 o 
  10   7   5      351.13      331.18     30.27 o 
  11   7   5       53.47       56.73     14.82 o 
  12   7   5      192.40      255.46     27.66 o 
  13   7   5        9.65       25.35      9.23 o 
  14   7   5       26.43       31.04     10.09 o 
  15   7   5       10.06       15.34     12.03 o 
 -13   8   5        0.07      -18.37     18.37 o 
 -12   8   5       73.01       95.62     28.22 o 
 -11   8   5        0.70       14.64     10.75 o 
 -10   8   5        7.27       -5.49      5.49 o 
  -9   8   5        2.35        3.81      4.41 o 
  -8   8   5        2.31       -1.69      8.88 o 
  -7   8   5        4.57      -10.86     10.86 o 
  -6   8   5        8.63        9.01      9.12 o 
  -5   8   5       51.75       48.24     17.40 o 
  -4   8   5       13.98        1.88     10.97 o 
  -3   8   5       69.55       69.19     13.45 o 
  -2   8   5      154.91      167.62     21.10 o 
  -1   8   5       40.14       54.86     12.37 o 
   0   8   5       71.07       66.30     28.45 o 
   1   8   5        0.32        1.53      4.74 o 
   2   8   5        1.56        2.73      5.12 o 
   3   8   5        5.41        0.04     12.52 o 
   4   8   5       25.27       23.82      7.82 o 
   5   8   5        0.89        6.50      5.18 o 
   6   8   5       73.13       85.98     11.93 o 
   7   8   5        5.34       12.12      5.64 o 
   8   8   5       33.71       20.41      5.74 o 
   9   8   5      145.90      184.19     22.82 o 
  10   8   5       12.27       10.67      7.29 o 
  11   8   5       11.91       15.97      7.55 o 
  12   8   5        3.46        3.99      5.24 o 
  -9   9   5       25.50       31.41     17.81 o 
  -8   9   5       32.03       54.84     20.82 o 
  -7   9   5       14.39       43.02     18.76 o 
  -6   9   5       31.22       30.03     15.26 o 
  -5   9   5        0.65        8.37      9.37 o 
  -4   9   5       44.51       34.96     15.67 o 
  -3   9   5        0.07        7.14      5.03 o 
  -2   9   5      318.41      339.44     59.43 o 
  -1   9   5       42.80       62.45     26.91 o 
   0   9   5       10.50       15.87      8.08 o 
   1   9   5      206.26      208.03     25.16 o 
   2   9   5       14.30        8.85      5.75 o 
   3   9   5       24.67       29.22      9.66 o 
   4   9   5        0.59       -2.50      5.31 o 
   5   9   5        0.00       -1.21     27.38 o 
   6   9   5        1.99        0.42      4.00 o 
   7   9   5       14.76       14.43     12.19 o 
   8   9   5        1.27       -9.72     12.63 o 
   9   9   5        5.30       13.75     16.30 o 
 -20   0   6       33.85       11.36      7.11 o 
 -18   0   6        4.07        3.46      3.82 o 
 -16   0   6        6.66        5.34      3.51 o 
 -14   0   6       77.79       72.92      7.97 o 
 -12   0   6       18.64       22.38      4.38 o 
 -10   0   6       59.13       54.67      5.27 o 
  -8   0   6     4454.68     4612.68     44.59 o 
  -6   0   6      785.09      710.16     17.24 o 
  -4   0   6      981.85      978.96     26.61 o 
  -2   0   6      462.60      489.89     18.20 o 
   0   0   6    11913.63    11446.58     62.06 o 
   2   0   6      851.24      811.49     43.04 o 
   4   0   6     3991.05     3954.61     67.78 o 
   6   0   6      484.71      535.06     22.18 o 
   8   0   6      715.53      698.63     24.94 o 
  10   0   6     1214.98     1173.66     19.96 o 
  12   0   6      108.21      131.11     11.49 o 
  14   0   6       13.44        5.70      2.92 o 
  16   0   6      480.52      531.11     46.37 o 
  18   0   6       40.75       34.84     13.68 o 
  20   0   6        9.22       24.97     13.84 o 
 -21   1   6        4.55        4.86      3.95 o 
 -20   1   6       56.00       62.64     11.67 o 
 -19   1   6       16.01       16.88      4.63 o 
 -18   1   6      109.77      112.82      9.55 o 
 -17   1   6       28.84       30.57      7.55 o 
 -16   1   6      145.16      143.95      7.21 o 
 -15   1   6       23.23       27.95      3.21 o 
 -14   1   6       29.78       28.63      3.32 o 
 -13   1   6      173.40      164.42      7.38 o 
 -12   1   6      342.23      346.70      9.49 o 
 -11   1   6     1492.15     1529.89     19.22 o 
 -10   1   6       20.50       26.82      2.64 o 
  -9   1   6     1660.00     1761.04     21.77 o 
  -8   1   6       11.47        9.69      1.72 o 
  -7   1   6      120.61      118.21      5.20 o 
  -6   1   6      428.96      441.66     11.29 o 
  -5   1   6      102.54       99.42      4.96 o 
  -4   1   6     1430.86     1458.07     36.63 o 
  -3   1   6     1279.51     1255.06     25.39 o 
  -2   1   6     1536.89     1509.83     26.95 o 
  -1   1   6    12365.52    11833.70    178.49 o 
   0   1   6     1167.55     1106.14     14.56 o 
   1   1   6      249.48      272.63      7.69 o 
   2   1   6     9229.33     9197.34     64.63 o 
   3   1   6     2896.55     2894.15     25.52 o 
   4   1   6      763.73      755.02     14.20 o 
   5   1   6        0.23        4.11      1.72 o 
   6   1   6     3304.75     3548.90     28.46 o 
   7   1   6      518.48      466.54     16.02 o 
   8   1   6       56.69       57.90      6.10 o 
   9   1   6      211.53      189.57      9.65 o 
  10   1   6      313.17      337.02     12.37 o 
  11   1   6      849.93      852.54     21.60 o 
  12   1   6       10.14        6.74      1.55 o 
  13   1   6      183.45      174.70      9.39 o 
  14   1   6       39.55       36.29      4.70 o 
  15   1   6      155.15      142.91      8.27 o 
  16   1   6      346.56      337.66     26.68 o 
  17   1   6       13.90        8.21      5.30 o 
  18   1   6        5.94       11.43      8.11 o 
  19   1   6       64.03       84.31     19.59 o 
  20   1   6        0.41        2.85      4.41 o 
  21   1   6        8.49       12.99      7.80 o 
 -21   2   6       30.82       28.24     12.67 o 
 -20   2   6        0.91        7.79      7.91 o 
 -19   2   6       49.21       57.05     11.31 o 
 -18   2   6       18.38       27.56      6.03 o 
 -17   2   6        1.95       -2.37      3.08 o 
 -16   2   6      172.05      179.50     13.85 o 
 -15   2   6       45.54       40.57      6.19 o 
 -14   2   6        0.61       -1.80      3.11 o 
 -13   2   6       39.00       36.60      3.75 o 
 -12   2   6       25.75       23.61      3.14 o 
 -11   2   6      389.78      380.24     10.21 o 
 -10   2   6        1.17        2.79      1.37 o 
  -9   2   6       56.62       49.32      4.02 o 
  -8   2   6      633.83      659.09     16.51 o 
  -7   2   6      334.77      404.87     12.30 o 
  -6   2   6      518.35      501.60     15.14 o 
  -5   2   6        5.87        3.86      1.74 o 
  -4   2   6     2443.76     2466.50     27.91 o 
  -3   2   6        1.53        1.36      2.75 o 
  -2   2   6        0.31        3.13      4.56 o 
  -1   2   6     7195.02     7570.23     62.11 o 
   0   2   6     3041.77     3186.76     38.95 o 
   1   2   6       62.06       45.77      3.78 o 
   2   2   6      228.61      230.92      7.87 o 
   3   2   6     1484.79     1357.89     20.50 o 
   4   2   6      319.95      337.57     15.28 o 
   5   2   6     1684.39     1715.64     23.48 o 
   6   2   6      349.65      361.86     12.09 o 
   7   2   6      389.75      432.27     15.98 o 
   8   2   6       70.77       72.97      6.09 o 
   9   2   6      283.24      299.52     12.86 o 
  10   2   6       59.45       49.52      6.14 o 
  11   2   6       39.62       29.90      4.19 o 
  12   2   6        0.00       -0.04      1.89 o 
  13   2   6       62.43       43.18      7.93 o 
  14   2   6      128.79      129.73     10.82 o 
  15   2   6        2.89        9.70      3.30 o 
  16   2   6       78.17       79.70     18.76 o 
  17   2   6        0.00       -3.66      7.92 o 
  18   2   6        2.30       19.31     11.14 o 
  19   2   6        1.58        7.96     10.58 o 
  20   2   6       34.01       40.82     15.89 o 
 -20   3   6       15.65       33.15      9.79 o 
 -19   3   6       17.30       18.82      6.67 o 
 -18   3   6        0.01       -5.40      9.24 o 
 -17   3   6        0.01       -2.42      5.76 o 
 -16   3   6       49.81       58.04      8.58 o 
 -15   3   6       35.18       46.74     15.84 o 
 -14   3   6      379.60      393.88     25.19 o 
 -13   3   6      207.60      225.83     18.20 o 
 -12   3   6      348.05      409.20     24.10 o 
 -11   3   6        2.08        1.53      1.75 o 
 -10   3   6      186.62      183.12      7.62 o 
  -9   3   6      365.33      359.09     11.46 o 
  -8   3   6       51.40       47.14      4.16 o 
  -7   3   6       10.75       13.46      2.46 o 
  -6   3   6     6364.83     6489.77     86.38 o 
  -5   3   6      243.49      278.30     17.64 o 
  -4   3   6     1847.31     2034.69     47.51 o 
  -3   3   6      117.84      173.20     14.18 o 
  -2   3   6      569.24      504.45     24.12 o 
  -1   3   6       20.09       19.53      3.83 o 
   0   3   6     2438.22     2905.84     52.71 o 
   1   3   6      163.60      215.26     11.71 o 
   2   3   6       21.28       16.33      3.26 o 
   3   3   6       58.10      131.67      9.90 o 
   4   3   6      708.36      680.81     16.68 o 
   5   3   6      693.52      670.99     19.23 o 
   6   3   6       14.12       87.50     12.58 o 
   7   3   6      544.18      561.10     13.29 o 
   8   3   6     1068.29     1060.59     17.32 o 
   9   3   6      957.23     1016.21     25.19 o 
  10   3   6       37.90       41.44      5.47 o 
  11   3   6       56.01       61.06      6.18 o 
  12   3   6       90.85       86.01      7.03 o 
  13   3   6        2.95        4.07      1.83 o 
  14   3   6      299.28      275.58     14.23 o 
  15   3   6       82.54       71.25     13.65 o 
  16   3   6      137.37      183.60     28.55 o 
  17   3   6       78.62       82.13     20.52 o 
  18   3   6        0.24       -7.72      7.72 o 
  19   3   6        0.58       12.95      9.02 o 
  20   3   6        6.57        6.82      6.83 o 
 -19   4   6        6.45        6.67      6.34 o 
 -18   4   6       21.19       16.95      6.99 o 
 -17   4   6        8.46        6.03      3.64 o 
 -16   4   6       69.69       55.30     10.32 o 
 -15   4   6       74.50       73.00     12.07 o 
 -14   4   6       25.12       19.44      5.92 o 
 -13   4   6        9.81        7.74      7.50 o 
 -12   4   6        4.68        5.66      4.34 o 
 -11   4   6       44.06       52.54      6.21 o 
 -10   4   6      278.97      271.90     11.10 o 
  -9   4   6      598.11      605.76     23.59 o 
  -8   4   6        8.74       17.36      3.36 o 
  -7   4   6     1487.78     1477.69     25.76 o 
  -6   4   6      109.94      102.51      8.84 o 
  -5   4   6       80.76       76.41      7.45 o 
  -4   4   6      517.81      482.54     22.19 o 
  -3   4   6      461.04      433.08     16.05 o 
  -2   4   6      120.68      113.09     16.72 o 
  -1   4   6       70.69      102.06     11.66 o 
   0   4   6       55.77       51.76     16.51 o 
   1   4   6     1177.04     1208.83     27.94 o 
   2   4   6     1615.63     1623.30     44.25 o 
   3   4   6        3.80        0.29      2.62 o 
   4   4   6     1611.15     1590.85     47.44 o 
   5   4   6      193.59      215.14     12.57 o 
   6   4   6      212.76      207.44     12.14 o 
   7   4   6       87.39       86.04      9.22 o 
   8   4   6       70.61       64.08      5.22 o 
   9   4   6       85.99       84.27      5.84 o 
  10   4   6        3.60        1.39      2.25 o 
  11   4   6        9.28        6.71      3.03 o 
  12   4   6        6.37        8.15      3.90 o 
  13   4   6       29.90       19.21      3.54 o 
  14   4   6       17.63       12.02      6.34 o 
  15   4   6       53.63       68.37     13.21 o 
  16   4   6       20.07       29.07     13.91 o 
  17   4   6       36.04       42.00     14.67 o 
  18   4   6       27.40       23.60     12.08 o 
  19   4   6       13.05       43.37     16.25 o 
 -18   5   6       39.90       34.67     16.16 o 
 -17   5   6       17.40       14.43     10.08 o 
 -16   5   6       15.64       23.78      6.81 o 
 -15   5   6       21.09        2.12      8.02 o 
 -14   5   6        0.55       -1.98      5.79 o 
 -13   5   6       49.26       51.24     15.86 o 
 -12   5   6      174.60      151.74     28.27 o 
 -11   5   6       12.50        7.90      3.53 o 
 -10   5   6       33.01       27.18      4.91 o 
  -9   5   6      232.19      223.61     10.89 o 
  -8   5   6       13.96       15.29      3.65 o 
  -7   5   6     1726.96     1773.45     34.35 o 
  -6   5   6       78.41       20.94     42.11 o 
  -5   5   6       32.77       29.25     11.90 o 
  -4   5   6     1751.88     1785.94     82.07 o 
  -3   5   6        5.22        2.24      4.23 o 
  -2   5   6       13.35        8.36      5.37 o 
  -1   5   6      293.17      306.11     13.84 o 
   0   5   6      961.16     1021.25     25.07 o 
   1   5   6       50.99       54.81      5.91 o 
   2   5   6      603.38      630.17     21.36 o 
   3   5   6      380.93      360.41     16.05 o 
   4   5   6      947.33      918.39     32.78 o 
   5   5   6      195.69      160.44     12.05 o 
   6   5   6     1331.83     1403.21     34.61 o 
   7   5   6      101.47      118.67      9.00 o 
   8   5   6        0.99        0.20      1.46 o 
   9   5   6        3.03        3.29      1.82 o 
  10   5   6       33.37       45.53      4.82 o 
  11   5   6      151.80      140.57     10.33 o 
  12   5   6        0.69       -0.02      3.39 o 
  13   5   6        0.01       -0.28      5.07 o 
  14   5   6        1.17        4.78      5.01 o 
  15   5   6       96.11       86.69     12.36 o 
  16   5   6        9.21       16.72     10.57 o 
  17   5   6        1.77       -1.52      5.64 o 
  18   5   6        4.41       12.61      9.98 o 
 -17   6   6        1.86        9.54      6.10 o 
 -16   6   6        0.00      -11.16     11.16 o 
 -15   6   6        4.55       40.10     16.94 o 
 -14   6   6        7.88       -1.49     10.59 o 
 -13   6   6        4.85        4.73      9.80 o 
 -12   6   6      136.71      147.09     18.10 o 
 -11   6   6        6.69       -2.44      5.23 o 
 -10   6   6       12.85        9.16      8.85 o 
  -9   6   6        1.86        3.02      2.93 o 
  -8   6   6       16.71       16.95      6.42 o 
  -7   6   6       30.73       23.37     10.80 o 
  -6   6   6      220.89      211.25     19.86 o 
  -5   6   6        4.08        1.83      7.90 o 
  -4   6   6      559.88      537.86     53.62 o 
  -3   6   6      297.57      390.67     41.51 o 
  -2   6   6      118.68       85.05     13.03 o 
  -1   6   6       34.31       36.16     13.72 o 
   0   6   6        5.16       39.36     10.27 o 
   1   6   6       18.10       16.83      6.84 o 
   2   6   6        5.40       11.38      4.03 o 
   3   6   6        7.42        4.19      5.33 o 
   4   6   6      330.94      310.94     18.43 o 
   5   6   6      188.80      178.31     11.98 o 
   6   6   6       15.42       13.19      3.24 o 
   7   6   6      550.10      516.05     20.43 o 
   8   6   6       47.00       46.56      6.24 o 
   9   6   6       32.15       13.48      7.02 o 
  10   6   6      491.01      484.38     24.60 o 
  11   6   6        1.87       10.59      4.82 o 
  12   6   6       25.72       12.47      7.24 o 
  13   6   6       71.48      109.17     21.06 o 
  14   6   6        2.68        0.10      7.63 o 
  15   6   6       17.79       14.20      6.52 o 
  16   6   6       11.42        3.76      7.88 o 
 -15   7   6       51.73       29.57     16.42 o 
 -14   7   6       21.52       41.12     18.68 o 
 -13   7   6       86.71      106.69     27.28 o 
 -12   7   6        0.06       -6.83      6.83 o 
 -11   7   6        1.85        2.36      3.51 o 
 -10   7   6        0.82        1.94      3.28 o 
  -9   7   6       67.11       76.65     13.42 o 
  -8   7   6        0.08        2.87      5.67 o 
  -7   7   6       20.09       32.26     14.87 o 
  -6   7   6       47.56       51.01     18.11 o 
  -5   7   6        0.46        1.65      5.48 o 
  -4   7   6       22.91        8.67      9.54 o 
  -3   7   6       65.24       53.74     16.80 o 
  -2   7   6        4.70        5.10      5.16 o 
  -1   7   6       33.15       16.81      6.71 o 
   0   7   6       46.84       43.37      9.78 o 
   1   7   6      100.74      102.70     18.86 o 
   2   7   6       44.01       44.27     12.78 o 
   3   7   6       38.48       35.11      8.97 o 
   4   7   6       52.91       42.23      9.48 o 
   5   7   6      170.26      171.57     17.03 o 
   6   7   6        4.56       -1.79      3.09 o 
   7   7   6        0.58        0.37      3.27 o 
   8   7   6       61.44       63.64      9.86 o 
   9   7   6       97.38       90.89     11.53 o 
  10   7   6      107.34       98.04     16.20 o 
  11   7   6       39.14       48.97     15.39 o 
  12   7   6       22.84       26.06      8.70 o 
  13   7   6      161.39      159.35     23.00 o 
  14   7   6       10.70        8.85     16.37 o 
  15   7   6       38.90       35.25     12.21 o 
 -12   8   6        0.57      -13.71     13.71 o 
 -11   8   6       28.74       34.77     15.49 o 
 -10   8   6        6.86      -10.17     13.25 o 
  -9   8   6       35.82       46.90     11.18 o 
  -8   8   6        2.50       12.28      9.32 o 
  -7   8   6        0.66        5.39      8.17 o 
  -6   8   6        0.40       -4.43      5.34 o 
  -5   8   6       15.68       13.88      8.02 o 
  -4   8   6      292.72      313.04     43.07 o 
  -3   8   6        0.48        6.10      8.33 o 
  -2   8   6        0.14        2.01      7.79 o 
  -1   8   6        1.61        0.46      4.92 o 
   0   8   6        1.01       -1.10      5.56 o 
   1   8   6      140.94      145.62     20.28 o 
   2   8   6      203.51      187.07     22.41 o 
   3   8   6        0.16       -3.91      5.16 o 
   4   8   6        7.89       -0.23      4.40 o 
   5   8   6        2.75        2.05      4.14 o 
   6   8   6       43.42       45.93      8.82 o 
   7   8   6       16.51       20.70      6.56 o 
   8   8   6       26.51       27.41      6.61 o 
   9   8   6        3.33        0.93      5.73 o 
  10   8   6        0.01        1.97      5.80 o 
  11   8   6        1.78        7.14     15.34 o 
  12   8   6        8.24        5.02      6.67 o 
  -9   9   6       86.43      121.66     30.00 o 
  -8   9   6       37.14       36.02     17.30 o 
  -7   9   6       69.97       76.88     25.09 o 
  -6   9   6        4.12        2.14      6.35 o 
  -5   9   6        8.13       12.15     11.41 o 
  -4   9   6        1.23        6.46     11.04 o 
  -3   9   6       24.52       46.00     20.06 o 
  -2   9   6        0.14        6.61     10.48 o 
  -1   9   6      102.20      117.80     19.21 o 
   0   9   6       61.54       82.24     16.41 o 
   1   9   6      156.53      169.02     36.76 o 
   2   9   6       57.93       62.69     14.63 o 
   3   9   6        0.49        9.63      6.91 o 
   4   9   6        7.06        2.34      4.39 o 
   5   9   6        0.08       -1.15      3.56 o 
   6   9   6        0.91        2.01      3.36 o 
   7   9   6        0.50        7.44      5.62 o 
   8   9   6       22.57       37.35     12.17 o 
 -21   0   7        1.27       -3.75      5.68 o 
 -19   0   7       65.26       64.36     10.62 o 
 -17   0   7        6.77        4.90      2.54 o 
 -15   0   7      181.32      211.21     13.62 o 
 -13   0   7      394.20      396.95     17.71 o 
 -11   0   7      274.65      273.59     13.85 o 
  -9   0   7     1231.74     1281.92     25.03 o 
  -7   0   7      247.51      264.99     11.81 o 
  -5   0   7       88.54      104.80      9.51 o 
  -3   0   7      449.61      464.90     19.55 o 
  -1   0   7      383.28      416.42     24.99 o 
   1   0   7     3413.71     3117.90     46.15 o 
   3   0   7      340.82      357.11     13.98 o 
   5   0   7     1085.70     1140.56     34.78 o 
   7   0   7     1019.15     1247.86     36.41 o 
   9   0   7       29.76       21.55      4.12 o 
  11   0   7      608.68      616.40     14.74 o 
  13   0   7       23.39       22.77      7.17 o 
  15   0   7      933.12      968.27     40.62 o 
  17   0   7       29.68       30.55     11.86 o 
  19   0   7        0.83        3.08      5.98 o 
  21   0   7       10.66        8.22      7.23 o 
 -21   1   7        2.89       10.01      5.98 o 
 -20   1   7       64.87       55.27     11.36 o 
 -19   1   7       11.18       18.90      5.39 o 
 -18   1   7        5.69        3.67      2.96 o 
 -17   1   7      111.87      131.79      9.17 o 
 -16   1   7       63.50       71.33      5.65 o 
 -15   1   7      371.84      389.83     12.96 o 
 -14   1   7      451.72      457.16     12.88 o 
 -13   1   7       81.33       84.71      5.46 o 
 -12   1   7       18.56       22.76      2.93 o 
 -11   1   7        9.77        9.51      1.74 o 
 -10   1   7      217.30      222.60      7.83 o 
  -9   1   7      405.88      391.08     10.05 o 
  -8   1   7      252.03      262.80      8.38 o 
  -7   1   7      248.78      278.85      8.22 o 
  -6   1   7      778.12      815.27     16.56 o 
  -5   1   7      379.76      424.62     16.48 o 
  -4   1   7       45.59       74.60     10.82 o 
  -3   1   7       55.94       49.67      5.51 o 
  -2   1   7     1057.43      972.72     22.97 o 
  -1   1   7      665.75      770.72     46.66 o 
   0   1   7     1957.66     1830.66     21.51 o 
   1   1   7      105.89       90.79      5.30 o 
   2   1   7     2449.03     2380.43     24.60 o 
   3   1   7     2562.72     2544.93     28.29 o 
   4   1   7      117.92      120.15      6.77 o 
   5   1   7        2.47        2.20      1.23 o 
   6   1   7     2347.28     2430.18     37.98 o 
   7   1   7        3.95        3.97      1.98 o 
   8   1   7       39.72       24.39      3.79 o 
   9   1   7      168.82      200.78     10.31 o 
  10   1   7       21.41       15.50      2.89 o 
  11   1   7      101.02      107.66      7.43 o 
  12   1   7      574.01      562.08     18.72 o 
  13   1   7       40.95       36.55      3.99 o 
  14   1   7      262.10      275.28     11.02 o 
  15   1   7       49.89       55.64      7.99 o 
  16   1   7       45.14       48.25     18.75 o 
  17   1   7        4.67        2.54      8.09 o 
  18   1   7        1.13        4.85      5.60 o 
  19   1   7        0.17        6.11      5.13 o 
  20   1   7       25.44       34.48     10.24 o 
  21   1   7        2.36       25.45     13.72 o 
 -21   2   7        0.15       -9.62      9.62 o 
 -20   2   7        2.88       15.24     10.19 o 
 -19   2   7       24.55       23.62      7.00 o 
 -18   2   7       72.55       64.36      9.18 o 
 -17   2   7        1.95       -2.39      5.35 o 
 -16   2   7       53.24       57.06      8.24 o 
 -15   2   7        3.05        1.14      1.39 o 
 -14   2   7       26.61       21.58      3.27 o 
 -13   2   7        1.19        1.16      1.80 o 
 -12   2   7       20.80       21.10      3.37 o 
 -11   2   7       62.22       65.25      5.68 o 
 -10   2   7      454.65      439.00     13.15 o 
  -9   2   7      151.70      155.55      7.25 o 
  -8   2   7      244.48      213.67     14.65 o 
  -7   2   7      264.68      262.83      9.97 o 
  -6   2   7        8.91        2.33      1.41 o 
  -5   2   7        0.47        1.98      1.20 o 
  -4   2   7      786.92      863.67     15.76 o 
  -3   2   7      758.58      795.27     27.91 o 
  -2   2   7     3328.70     3409.32     56.02 o 
  -1   2   7     1062.66     1130.91     40.38 o 
   0   2   7        1.98        1.58      1.47 o 
   1   2   7       34.79       37.10      3.64 o 
   2   2   7      793.06      775.25     15.63 o 
   3   2   7      474.95      502.57     12.65 o 
   4   2   7      508.39      500.59     12.22 o 
   5   2   7      235.05      260.09      8.66 o 
   6   2   7     1330.37     1412.40     32.02 o 
   7   2   7       26.25       24.58      4.56 o 
   8   2   7      356.55      391.25     14.26 o 
   9   2   7      402.22      406.30     20.26 o 
  10   2   7      124.16      120.17     12.78 o 
  11   2   7      331.34      328.88     19.61 o 
  12   2   7      125.62      110.92     10.20 o 
  13   2   7       61.56       81.10      8.94 o 
  14   2   7      263.81      261.30     16.18 o 
  15   2   7      359.01      348.08     28.28 o 
  16   2   7       60.50       76.09     18.62 o 
  17   2   7        0.11       -0.69      5.20 o 
  18   2   7       14.82       17.21     10.07 o 
  19   2   7       31.89       37.25     14.61 o 
  20   2   7       55.22       51.14     18.25 o 
 -20   3   7        0.01        9.81      9.23 o 
 -19   3   7        6.58       13.95      6.65 o 
 -18   3   7        6.66       16.16      4.87 o 
 -17   3   7        2.62        0.05      2.53 o 
 -16   3   7        0.00        0.61      3.07 o 
 -15   3   7       30.54       22.04      6.80 o 
 -14   3   7      158.64      143.72     16.09 o 
 -13   3   7      283.98      278.53     19.40 o 
 -12   3   7        3.18        3.15      1.47 o 
 -11   3   7      392.98      396.77     12.60 o 
 -10   3   7      352.73      375.71     11.78 o 
  -9   3   7       50.51       47.68      4.37 o 
  -8   3   7     1795.88     1872.63     26.46 o 
  -7   3   7     1366.08     1282.45     21.49 o 
  -6   3   7        7.19        7.88      2.35 o 
  -5   3   7     3233.90     3323.21     44.23 o 
  -4   3   7      353.52      383.60     17.41 o 
  -3   3   7     3045.65     3303.33     75.24 o 
  -2   3   7      143.30      188.48     10.30 o 
  -1   3   7     1079.26     1006.79     23.23 o 
   0   3   7     6740.10     6943.93     84.12 o 
   1   3   7      964.58      799.79     23.01 o 
   2   3   7      151.68      160.73      6.86 o 
   3   3   7      460.78      446.79     11.42 o 
   4   3   7      313.03      260.52     11.21 o 
   5   3   7      219.53      199.00     12.33 o 
   6   3   7      507.00      549.54     16.62 o 
   7   3   7      544.54      603.21     15.26 o 
   8   3   7      143.73      147.71     13.76 o 
   9   3   7       11.89        4.11      3.85 o 
  10   3   7       40.93       42.32      6.65 o 
  11   3   7      141.55      181.81     12.75 o 
  12   3   7        4.08        2.19      2.30 o 
  13   3   7        0.16       -1.38      1.74 o 
  14   3   7       37.97       44.99      7.60 o 
  15   3   7      393.46      458.91     33.21 o 
  16   3   7       86.02       85.84     15.66 o 
  17   3   7       14.16       20.12      9.72 o 
  18   3   7        5.37       23.23     13.39 o 
  19   3   7       35.99       62.49     18.77 o 
  20   3   7        0.22       -7.63      8.65 o 
 -19   4   7       26.57       25.20      7.98 o 
 -18   4   7        8.86        9.27     12.35 o 
 -17   4   7       42.90       45.47      9.75 o 
 -16   4   7        0.32       -1.12      5.39 o 
 -15   4   7        1.09       -6.18      9.57 o 
 -14   4   7       39.03       51.07     10.11 o 
 -13   4   7       60.21       51.95     17.12 o 
 -12   4   7       69.66       56.39      4.10 o 
 -11   4   7      161.54      158.23     10.32 o 
 -10   4   7       15.57       12.65      3.44 o 
  -9   4   7      749.92      784.71     19.59 o 
  -8   4   7      396.43      431.07     16.02 o 
  -7   4   7      489.90      495.02     15.17 o 
  -6   4   7      618.27      626.14     22.93 o 
  -5   4   7       27.83       18.05      3.66 o 
  -4   4   7      228.22      242.20     12.77 o 
  -3   4   7       21.87       14.59      3.99 o 
  -2   4   7       21.76       15.11      4.77 o 
  -1   4   7       56.54       65.45      7.69 o 
   0   4   7      265.39      238.22     12.69 o 
   1   4   7       31.87       29.65      4.65 o 
   2   4   7      552.17      562.36     27.43 o 
   3   4   7       72.41       73.74      9.32 o 
   4   4   7       33.06       31.47      3.84 o 
   5   4   7       72.88       63.55      7.09 o 
   6   4   7      131.22      138.02     10.02 o 
   7   4   7      612.36      628.50     19.01 o 
   8   4   7      213.37      236.48     11.39 o 
   9   4   7      186.69      169.81      9.18 o 
  10   4   7       89.85       88.25      7.90 o 
  11   4   7      263.96      270.00     16.02 o 
  12   4   7      158.55      164.02     12.22 o 
  13   4   7        0.46        3.37      2.26 o 
  14   4   7        1.62       17.77      7.48 o 
  15   4   7        2.91        0.69      6.04 o 
  16   4   7       21.97       12.13      6.61 o 
  17   4   7        2.99        1.18      7.17 o 
  18   4   7        8.57       -0.09      7.39 o 
  19   4   7       14.37       31.65     13.32 o 
 -18   5   7        0.12      -12.85     12.85 o 
 -17   5   7       28.42       44.30     18.37 o 
 -16   5   7       73.32       75.22     12.75 o 
 -15   5   7       47.66       58.63     19.85 o 
 -14   5   7        0.06       -4.08      7.98 o 
 -13   5   7      191.31      172.26     30.90 o 
 -12   5   7       32.09       48.44     15.88 o 
 -11   5   7        6.60       15.86      7.04 o 
 -10   5   7        0.05        3.17      2.30 o 
  -9   5   7       11.18       18.88      3.30 o 
  -8   5   7       49.21       42.96      5.46 o 
  -7   5   7       55.65       49.03      6.92 o 
  -6   5   7       94.57       78.73     13.72 o 
  -5   5   7      205.44      184.16     27.68 o 
  -4   5   7      398.21      344.02     24.46 o 
  -3   5   7      147.77      119.58     14.60 o 
  -2   5   7      568.84      515.56     29.96 o 
  -1   5   7        0.91       12.21      5.59 o 
   0   5   7       84.18       67.48      8.43 o 
   1   5   7      360.50      406.66     20.05 o 
   2   5   7      151.97      161.36     11.07 o 
   3   5   7        1.62        0.31      2.00 o 
   4   5   7       52.79       47.81      5.93 o 
   5   5   7      427.08      427.89     20.07 o 
   6   5   7      773.72      746.92     30.47 o 
   7   5   7      629.60      590.39     20.55 o 
   8   5   7        8.58       13.45      3.46 o 
   9   5   7      491.43      456.83     17.31 o 
  10   5   7      185.31      195.07     10.94 o 
  11   5   7       48.96       53.03      7.72 o 
  12   5   7        0.86       -2.46      2.74 o 
  13   5   7        2.88       -5.61      5.61 o 
  14   5   7       17.74       27.40      8.78 o 
  15   5   7        0.01       -4.29      9.64 o 
  16   5   7       83.05      113.85     18.80 o 
  17   5   7      129.02      224.15     36.11 o 
  18   5   7        4.60       -3.94      6.30 o 
 -17   6   7       49.47       55.73     21.09 o 
 -16   6   7        8.76       11.43      7.73 o 
 -15   6   7        3.58      -10.27     10.27 o 
 -14   6   7        7.26       -6.33      8.54 o 
 -13   6   7        1.01        2.46     12.27 o 
 -12   6   7       22.60        8.81     12.63 o 
 -11   6   7        0.00        1.76      3.39 o 
 -10   6   7       24.52       10.38      5.50 o 
  -9   6   7       11.30       12.96      5.08 o 
  -8   6   7       72.83       87.95     13.83 o 
  -7   6   7       29.83       32.53      8.53 o 
  -6   6   7        4.99       14.74      6.38 o 
  -5   6   7      925.32      953.68     52.05 o 
  -4   6   7       37.64       32.00     12.88 o 
  -3   6   7       44.78       40.17     13.35 o 
  -2   6   7        8.52        4.74      5.48 o 
  -1   6   7       22.17       16.57      7.63 o 
   0   6   7       60.15       60.20     17.12 o 
   1   6   7       23.57       17.59      5.76 o 
   2   6   7       75.68       88.34     13.58 o 
   3   6   7       93.64       93.88     29.14 o 
   4   6   7       75.70       92.14     15.72 o 
   5   6   7      224.64      191.83     20.52 o 
   6   6   7       21.95       19.06      3.76 o 
   7   6   7      113.63       97.94     12.88 o 
   8   6   7      180.07      181.62     12.34 o 
   9   6   7        0.29       -1.44      5.11 o 
  10   6   7        0.05        2.91      3.13 o 
  11   6   7      364.17      377.71     21.85 o 
  12   6   7        0.01       -2.36      6.30 o 
  13   6   7       13.24       13.79      6.63 o 
  14   6   7       50.43       46.95     18.71 o 
  15   6   7        0.54       -6.32     20.76 o 
  16   6   7       29.44       36.84     11.45 o 
 -15   7   7        8.01      -14.78     14.78 o 
 -14   7   7       36.90       26.38     16.40 o 
 -13   7   7        3.90        4.09      9.40 o 
 -12   7   7       72.48       92.13     15.45 o 
 -11   7   7       19.98       36.44      9.96 o 
 -10   7   7       13.57       13.56      6.41 o 
  -9   7   7        0.78       -5.05      5.96 o 
  -8   7   7      196.84      249.17     24.14 o 
  -7   7   7        0.00       40.59     16.38 o 
  -6   7   7       19.96       23.77     12.61 o 
  -5   7   7       36.84       31.00     10.25 o 
  -4   7   7      249.58      273.46     38.12 o 
  -3   7   7       14.87       28.93     13.39 o 
  -2   7   7      172.22      222.06     33.89 o 
  -1   7   7       66.80       76.97     20.14 o 
   0   7   7       18.97       58.65     14.23 o 
   1   7   7       13.94        3.96     11.86 o 
   2   7   7        0.13       -2.54      4.05 o 
   3   7   7       10.87       17.16      7.45 o 
   4   7   7      282.26      297.34     37.20 o 
   5   7   7       58.54       27.61     10.64 o 
   6   7   7       99.54      101.24     12.81 o 
   7   7   7        3.32        7.16      3.40 o 
   8   7   7        2.54       -5.57      5.57 o 
   9   7   7      135.11      148.98     14.88 o 
  10   7   7        2.32        8.35      5.05 o 
  11   7   7       79.62      113.08     28.42 o 
  12   7   7        7.82       14.40      6.41 o 
  13   7   7        0.03       16.12      9.83 o 
  14   7   7       32.22       48.85     12.61 o 
 -12   8   7       14.24       16.47     11.30 o 
 -11   8   7        0.23        4.05      5.10 o 
 -10   8   7       24.68        7.26      5.09 o 
  -9   8   7        0.09       -3.84     18.16 o 
  -8   8   7       54.86       52.32     12.21 o 
  -7   8   7       20.47       44.96     18.34 o 
  -6   8   7       22.35       38.24     16.85 o 
  -5   8   7      218.51      199.41     35.14 o 
  -4   8   7       62.80       92.78     24.12 o 
  -3   8   7       16.22       30.29     15.74 o 
  -2   8   7        2.97       -0.28      6.21 o 
  -1   8   7       15.94       17.12     11.87 o 
   0   8   7       52.91       69.47     19.77 o 
   1   8   7        4.71        7.82      4.32 o 
   2   8   7        3.30       -1.97      6.83 o 
   3   8   7       60.90       51.62     15.30 o 
   4   8   7        0.33       10.67      6.78 o 
   5   8   7       11.42       10.97      6.57 o 
   6   8   7        0.77       -0.94      3.72 o 
   7   8   7        6.01        8.92      4.63 o 
   8   8   7       32.89       38.70      8.53 o 
   9   8   7       17.73       12.24     19.33 o 
  10   8   7       18.62       13.05      8.19 o 
  11   8   7        1.16       -3.39     13.98 o 
  12   8   7        2.55        6.72      6.73 o 
  -8   9   7       40.06       49.26     14.06 o 
  -7   9   7        0.54      -12.27     12.27 o 
  -6   9   7       18.24       32.26     15.55 o 
  -5   9   7       75.27       49.65     19.61 o 
  -4   9   7        0.76        5.04      8.03 o 
  -3   9   7        4.60      -14.90     14.90 o 
  -2   9   7        0.16        8.96      9.62 o 
  -1   9   7       13.33       21.26     13.97 o 
   0   9   7        7.84       14.52      8.66 o 
   1   9   7       36.21       24.53     13.33 o 
   2   9   7       74.92      125.49     19.80 o 
   3   9   7       23.36        7.75      9.77 o 
   4   9   7       10.80       12.09      5.21 o 
   5   9   7        3.89       -2.85      4.86 o 
   6   9   7        8.12        9.99      5.05 o 
   7   9   7        4.42        5.72      9.94 o 
   8   9   7        1.42       -0.88      9.96 o 
 -20   0   8       31.15       19.05      6.38 o 
 -18   0   8       82.62       88.63     12.46 o 
 -16   0   8        3.56        5.29      3.24 o 
 -14   0   8      252.31      276.69     15.49 o 
 -12   0   8       70.26       64.81      7.03 o 
 -10   0   8      285.75      285.69     13.78 o 
  -8   0   8        4.24        2.47      1.94 o 
  -6   0   8      334.39      339.38     18.52 o 
  -4   0   8      600.66      634.92     35.02 o 
  -2   0   8      258.28      316.43     16.76 o 
   0   0   8     1414.07     1580.99     26.37 o 
   2   0   8     8280.83     7877.94     86.35 o 
   4   0   8      313.08      354.33     19.08 o 
   6   0   8       59.07       85.26      9.42 o 
   8   0   8      385.32      366.36     14.92 o 
  10   0   8       42.82       49.56      8.67 o 
  12   0   8        1.60       -0.52      2.31 o 
  14   0   8        2.25        1.72      3.36 o 
  16   0   8       70.59       91.83     19.40 o 
  18   0   8        4.44       10.34      9.68 o 
  20   0   8        6.59        2.35      5.99 o 
 -21   1   8       16.54        6.48      5.84 o 
 -20   1   8        0.01        3.61      3.26 o 
 -19   1   8       53.23       57.16      8.23 o 
 -18   1   8        0.01        0.47      2.65 o 
 -17   1   8       32.20       34.57      4.59 o 
 -16   1   8        0.02       -0.69      1.74 o 
 -15   1   8      401.62      409.63     13.70 o 
 -14   1   8      298.77      314.87     11.81 o 
 -13   1   8       13.10       11.73      2.42 o 
 -12   1   8      172.94      194.45      8.79 o 
 -11   1   8       96.12       94.00      6.01 o 
 -10   1   8     1190.26     1271.83     21.80 o 
  -9   1   8       56.40       58.25      4.24 o 
  -8   1   8      395.55      376.30     10.35 o 
  -7   1   8     1181.97     1185.13     18.28 o 
  -6   1   8       55.17       41.88      3.80 o 
  -5   1   8      418.19      411.05     17.12 o 
  -4   1   8       17.19       20.55      4.08 o 
  -3   1   8      663.62      659.16     20.61 o 
  -2   1   8     3822.84     4224.37     50.84 o 
  -1   1   8      285.61      292.18     15.26 o 
   0   1   8      392.85      431.48     11.29 o 
   1   1   8     1148.23     1181.20     25.94 o 
   2   1   8     1254.18     1190.75     18.41 o 
   3   1   8     4444.88     4398.96     45.03 o 
   4   1   8      217.55      199.78      9.34 o 
   5   1   8     3987.02     4019.76     37.81 o 
   6   1   8      864.99      985.22     21.04 o 
   7   1   8      477.90      453.83     12.18 o 
   8   1   8      180.04      178.75      6.42 o 
   9   1   8       38.38       25.88      4.09 o 
  10   1   8      304.68      289.03     12.00 o 
  11   1   8      130.49      141.51     11.66 o 
  12   1   8      184.90      196.07     10.57 o 
  13   1   8      545.69      574.12     15.97 o 
  14   1   8      526.89      463.55     17.07 o 
  15   1   8      231.86      219.70     17.88 o 
  16   1   8      149.30      164.94     19.28 o 
  17   1   8        3.37        3.42      4.51 o 
  18   1   8        0.11       -4.75      4.75 o 
  19   1   8        8.30       21.82     11.74 o 
  20   1   8       15.14        9.01      7.67 o 
 -20   2   8        0.01        1.89      6.74 o 
 -19   2   8       25.47       32.14      6.46 o 
 -18   2   8       49.46       55.94      8.45 o 
 -17   2   8       74.40       57.63      8.52 o 
 -16   2   8       42.31       36.45      7.12 o 
 -15   2   8       28.94       22.18      3.38 o 
 -14   2   8      461.00      462.26     15.38 o 
 -13   2   8       24.74       22.81      3.93 o 
 -12   2   8        9.96        5.99      3.52 o 
 -11   2   8      310.29      313.80     12.75 o 
 -10   2   8        3.08        2.38      2.95 o 
  -9   2   8       72.21       58.10      5.46 o 
  -8   2   8       85.63       75.20      6.42 o 
  -7   2   8      598.51      609.91     15.01 o 
  -6   2   8     1525.81     1598.88     22.57 o 
  -5   2   8      382.24      392.62     10.15 o 
  -4   2   8       75.02       49.30      3.43 o 
  -3   2   8     1258.66     1223.49     35.97 o 
  -2   2   8     1047.07     1124.33     28.09 o 
  -1   2   8     3197.37     3561.97     40.19 o 
   0   2   8     2347.71     2439.17     32.30 o 
   1   2   8      164.82      150.25      7.80 o 
   2   2   8      215.49      205.38      8.51 o 
   3   2   8        2.66        2.00      1.52 o 
   4   2   8      109.50      116.52      6.07 o 
   5   2   8       26.10       26.42      3.25 o 
   6   2   8        8.32        8.05      1.87 o 
   7   2   8        0.59        1.14      0.98 o 
   8   2   8      318.90      327.27      9.07 o 
   9   2   8      174.59      183.65     11.90 o 
  10   2   8        0.72       -1.46      5.25 o 
  11   2   8        4.07        5.91      7.31 o 
  12   2   8        0.01        0.57      2.82 o 
  13   2   8      351.39      323.93     25.69 o 
  14   2   8        3.18        6.39      3.36 o 
  15   2   8        5.18        9.99     12.45 o 
  16   2   8       46.06       40.25     10.44 o 
  17   2   8        1.88       -1.81      6.83 o 
  18   2   8        1.65       -6.98      8.38 o 
  19   2   8       15.35       63.20     18.84 o 
  20   2   8        8.69       14.94     10.79 o 
 -20   3   8        3.38       12.64      9.06 o 
 -19   3   8       12.32        2.09      4.25 o 
 -18   3   8        1.47        5.30      3.63 o 
 -17   3   8       38.36       22.43      6.85 o 
 -16   3   8       28.87       24.94      6.01 o 
 -15   3   8       98.48       83.31     12.89 o 
 -14   3   8      110.11       94.10     11.02 o 
 -13   3   8        4.28        4.34      5.22 o 
 -12   3   8      749.20      757.55     18.41 o 
 -11   3   8        3.45        6.60      2.64 o 
 -10   3   8       25.90       19.29      3.47 o 
  -9   3   8      550.33      567.38     16.09 o 
  -8   3   8       97.14      101.65      6.67 o 
  -7   3   8      216.71      215.79      8.92 o 
  -6   3   8     1469.93     1547.02     23.11 o 
  -5   3   8     1260.86     1214.91     21.40 o 
  -4   3   8     1750.06     1693.04     37.67 o 
  -3   3   8      507.05      617.47     22.53 o 
  -2   3   8     1875.83     1878.75     67.20 o 
  -1   3   8      289.64      297.80     14.78 o 
   0   3   8      360.30      332.24     15.19 o 
   1   3   8     3143.61     3259.97     38.29 o 
   2   3   8      927.89      948.64     22.35 o 
   3   3   8      163.76      126.48      6.53 o 
   4   3   8        2.00        7.93      2.69 o 
   5   3   8       74.66       93.82      7.23 o 
   6   3   8     2024.45     2044.84     47.85 o 
   7   3   8      601.51      573.68     27.72 o 
   8   3   8     1755.67     1824.17     40.33 o 
   9   3   8        0.70        2.48      2.65 o 
  10   3   8      169.02      179.10     13.18 o 
  11   3   8        7.68        5.48      2.38 o 
  12   3   8       11.76        3.32      4.06 o 
  13   3   8       49.27       46.64      5.56 o 
  14   3   8       22.79       13.64      5.01 o 
  15   3   8      111.96      139.52     18.60 o 
  16   3   8       12.79       17.29      8.18 o 
  17   3   8       27.21       58.81     18.57 o 
  18   3   8      204.52      284.23     38.55 o 
  19   3   8        2.08       -0.13      8.76 o 
 -19   4   8        9.07        6.29      9.86 o 
 -18   4   8       15.24       10.65      6.30 o 
 -17   4   8        0.25        0.01      7.61 o 
 -16   4   8        9.56       13.21      4.90 o 
 -15   4   8        0.27        1.97      4.44 o 
 -14   4   8        0.06        3.02      8.52 o 
 -13   4   8       12.25        8.40      2.38 o 
 -12   4   8       17.76       17.58      2.94 o 
 -11   4   8      126.10      132.64     10.19 o 
 -10   4   8      461.90      469.02     15.73 o 
  -9   4   8      112.30      117.58      7.85 o 
  -8   4   8       78.90      118.11      8.61 o 
  -7   4   8     1538.31     1538.00     27.09 o 
  -6   4   8     1547.16     1496.15     38.61 o 
  -5   4   8      162.34      172.57     13.98 o 
  -4   4   8      818.14      780.60     31.92 o 
  -3   4   8       87.42      106.71     10.97 o 
  -2   4   8      258.88      283.55     10.50 o 
  -1   4   8       50.91       71.35      7.20 o 
   0   4   8      252.77      258.56     13.67 o 
   1   4   8       19.22       27.15      4.48 o 
   2   4   8      170.59      171.31     12.50 o 
   3   4   8        5.44        2.57      1.70 o 
   4   4   8      365.86      425.15     14.25 o 
   5   4   8        7.63        9.31      3.71 o 
   6   4   8       28.94       41.68      9.81 o 
   7   4   8      321.19      303.90     16.65 o 
   8   4   8        7.73       30.15      4.88 o 
   9   4   8       20.46       20.95      5.98 o 
  10   4   8      580.34      549.27     23.79 o 
  11   4   8       26.36       24.97      4.97 o 
  12   4   8      233.25      213.53     14.90 o 
  13   4   8      123.92      115.09     10.85 o 
  14   4   8        0.10        3.58      4.99 o 
  15   4   8        1.84        3.98      5.96 o 
  16   4   8        6.09       -8.21      9.71 o 
  17   4   8        2.16        4.10      4.85 o 
  18   4   8        7.06       -7.87      8.73 o 
 -18   5   8       33.26       36.76     16.04 o 
 -17   5   8        1.71        1.43      8.24 o 
 -16   5   8       46.69       64.55     14.99 o 
 -15   5   8        5.00       -6.22      9.49 o 
 -14   5   8      201.62      180.22     32.98 o 
 -13   5   8       18.40       25.26     14.34 o 
 -12   5   8       26.26       29.63     14.89 o 
 -11   5   8      123.93      117.86     35.30 o 
 -10   5   8      195.96      223.08     11.38 o 
  -9   5   8       31.71       26.85      3.82 o 
  -8   5   8      250.92      249.42     15.67 o 
  -7   5   8      603.53      601.01     24.25 o 
  -6   5   8      575.93      579.97     26.35 o 
  -5   5   8       11.46       13.69      4.11 o 
  -4   5   8      190.38      184.31     36.45 o 
  -3   5   8      234.38      234.98     20.71 o 
  -2   5   8        8.53        8.95      9.21 o 
  -1   5   8      323.37      316.21     33.78 o 
   0   5   8      106.16      103.36     20.43 o 
   1   5   8      416.09      435.64     25.45 o 
   2   5   8       34.22       31.45      5.95 o 
   3   5   8       95.91       95.92      9.79 o 
   4   5   8      652.07      630.83     29.02 o 
   5   5   8        3.20        4.74      3.42 o 
   6   5   8       26.28       18.66      5.06 o 
   7   5   8      376.09      361.79     17.94 o 
   8   5   8       78.54       70.50      7.71 o 
   9   5   8       18.34        9.77      2.99 o 
  10   5   8      963.94      976.22     39.88 o 
  11   5   8       23.80       23.41      6.32 o 
  12   5   8        0.54       -1.21      3.70 o 
  13   5   8        5.70       11.33      5.15 o 
  14   5   8       33.42       41.19     11.14 o 
  15   5   8        0.28       -1.46      8.05 o 
  16   5   8       47.78       50.91     12.94 o 
  17   5   8       12.35       14.09      8.94 o 
 -16   6   8       22.79       27.57     13.38 o 
 -15   6   8        1.25        6.22      9.65 o 
 -14   6   8       12.22       22.44     11.69 o 
 -13   6   8       42.25       29.76     14.84 o 
 -12   6   8        3.51        3.23      5.89 o 
 -11   6   8        3.63       15.87      7.73 o 
 -10   6   8       72.24       52.81     11.49 o 
  -9   6   8        0.21       -1.36      8.58 o 
  -8   6   8       12.58       16.49      5.01 o 
  -7   6   8       10.05        1.76      9.17 o 
  -6   6   8      197.60      184.19     19.48 o 
  -5   6   8       69.19       51.54     16.36 o 
  -4   6   8       30.12       46.63     14.89 o 
  -3   6   8       13.45       10.88      5.95 o 
  -2   6   8      123.21      118.58     23.24 o 
  -1   6   8        8.99       -1.19      7.24 o 
   0   6   8      194.75      214.65     29.91 o 
   1   6   8       17.56       38.68     14.15 o 
   2   6   8       34.05       66.27     16.61 o 
   3   6   8        0.23       -3.31      7.91 o 
   4   6   8        3.17       -0.71      4.44 o 
   5   6   8      116.80       92.37     10.52 o 
   6   6   8       92.85      112.95     19.21 o 
   7   6   8       73.65       54.70      7.02 o 
   8   6   8       33.82       26.06      7.17 o 
   9   6   8       14.39       22.51      6.17 o 
  10   6   8       62.85       54.72     10.19 o 
  11   6   8       17.15       13.50      6.50 o 
  12   6   8        8.06       12.88      8.51 o 
  13   6   8        0.81       14.11     10.96 o 
  14   6   8       14.65       13.10      7.53 o 
  15   6   8       34.14       31.47     11.77 o 
  16   6   8       11.00       15.51      7.85 o 
 -14   7   8        7.41       -1.80      6.85 o 
 -13   7   8      144.78      184.31     36.86 o 
 -12   7   8        0.61        9.07      5.99 o 
 -11   7   8        7.40       -6.62      6.62 o 
 -10   7   8       16.67       14.37      6.48 o 
  -9   7   8       19.89       26.44      8.42 o 
  -8   7   8        2.02        2.27      5.65 o 
  -7   7   8       66.52       55.36     18.81 o 
  -6   7   8      156.04      119.70     26.35 o 
  -5   7   8      148.15      183.69     32.49 o 
  -4   7   8       24.17       39.67     15.26 o 
  -3   7   8      188.46      207.02     33.35 o 
  -2   7   8        1.12        1.83      9.83 o 
  -1   7   8      176.38      143.69     27.01 o 
   0   7   8       39.73       54.46     17.51 o 
   1   7   8      114.27      117.39     24.47 o 
   2   7   8        7.72        3.17      6.23 o 
   3   7   8        7.17        2.58      5.60 o 
   4   7   8      115.37      119.28     17.15 o 
   5   7   8      276.13      334.63     28.41 o 
   6   7   8       30.30       32.45      9.03 o 
   7   7   8      114.52      134.61     14.85 o 
   8   7   8       10.15       14.18      4.88 o 
   9   7   8        1.60        2.92      3.35 o 
  10   7   8       56.06       74.30     25.22 o 
  11   7   8        0.20       25.26     11.23 o 
  12   7   8        9.14        7.34      5.38 o 
  13   7   8        7.92        2.56      7.31 o 
  14   7   8       16.92       26.39     16.43 o 
 -12   8   8        0.12       -2.94      8.31 o 
 -11   8   8       22.63       18.21     10.87 o 
 -10   8   8        8.61        4.18      8.54 o 
  -9   8   8        3.48       -5.10      5.63 o 
  -8   8   8       57.17       63.75     13.99 o 
  -7   8   8       79.39      104.89     27.40 o 
  -6   8   8       23.58       46.25     18.45 o 
  -5   8   8       16.88       44.79     18.21 o 
  -4   8   8       68.78      152.85     30.89 o 
  -3   8   8       11.52       30.49     15.64 o 
  -2   8   8       22.23       34.43     15.26 o 
  -1   8   8       35.87       38.72     15.68 o 
   0   8   8       56.24      102.07     24.14 o 
   1   8   8        1.23        1.62      7.47 o 
   2   8   8       30.81       44.26     16.07 o 
   3   8   8       12.39        3.47      7.05 o 
   4   8   8        2.52        3.59      5.59 o 
   5   8   8        2.07       -6.69      6.69 o 
   6   8   8        6.34        4.38      4.04 o 
   7   8   8        8.55       10.51      3.83 o 
   8   8   8       20.51       16.97      6.31 o 
   9   8   8        0.37        8.60     10.93 o 
  10   8   8       24.65       62.23     20.67 o 
  11   8   8       37.89       76.85     22.68 o 
  -8   9   8       12.75       19.70      8.88 o 
  -7   9   8        5.67       22.94     14.95 o 
  -6   9   8       56.61       61.59     22.67 o 
  -5   9   8       12.58       10.93     11.24 o 
  -4   9   8       34.34       24.51     15.50 o 
  -3   9   8        6.92       24.55     14.75 o 
  -2   9   8        2.21        5.70      7.39 o 
  -1   9   8       13.60       50.39     18.80 o 
   0   9   8       10.75       -0.57      7.92 o 
   1   9   8        0.34       -1.81      6.78 o 
   2   9   8        0.25        5.91      7.60 o 
   3   9   8       18.06        9.00      8.85 o 
   4   9   8        0.87       10.83     10.30 o 
   5   9   8        7.66        3.28      3.84 o 
   6   9   8        1.60       -5.63     16.82 o 
   7   9   8       12.03       18.42     11.28 o 
 -21   0   9        1.43       12.71      9.84 o 
 -19   0   9       16.09       23.50      6.98 o 
 -17   0   9        0.78        7.72      3.26 o 
 -15   0   9       21.55       23.43      5.55 o 
 -13   0   9      209.81      205.22     13.24 o 
 -11   0   9      649.26      614.13     21.32 o 
  -9   0   9        2.91        6.06      2.54 o 
  -7   0   9       17.88       27.41      3.90 o 
  -5   0   9       15.06       11.14      4.07 o 
  -3   0   9       63.85      157.12     33.31 o 
  -1   0   9     3667.47     3642.28     39.65 o 
   1   0   9      952.92      966.05     27.62 o 
   3   0   9       97.22       93.54     10.64 o 
   5   0   9      152.36      159.16     11.52 o 
   7   0   9     1090.46     1133.58     36.55 o 
   9   0   9       88.73       98.00      9.77 o 
  11   0   9        1.67       -2.21      3.68 o 
  13   0   9       21.31       11.56      3.35 o 
  15   0   9        3.60        1.07      4.60 o 
  17   0   9        0.20        1.36      5.68 o 
  19   0   9       12.68       -7.65      8.10 o 
 -21   1   9        9.81        0.18     13.35 o 
 -20   1   9       34.91       46.25      9.95 o 
 -19   1   9        5.23       -0.13      2.89 o 
 -18   1   9        5.09        5.15      2.52 o 
 -17   1   9        0.05       -0.25      2.09 o 
 -16   1   9       57.82       48.98      4.97 o 
 -15   1   9      174.70      173.67      9.19 o 
 -14   1   9      248.46      265.53     11.32 o 
 -13   1   9        3.86        0.05      1.92 o 
 -12   1   9       46.44       50.81      4.71 o 
 -11   1   9      988.39      976.88     21.28 o 
 -10   1   9        1.01        1.88      1.89 o 
  -9   1   9      167.44      178.13      8.03 o 
  -8   1   9      797.00      753.73     15.71 o 
  -7   1   9      649.80      685.66     15.14 o 
  -6   1   9      673.46      698.02     23.78 o 
  -5   1   9        1.64        2.04      2.28 o 
  -4   1   9        0.29       -0.93      2.43 o 
  -3   1   9     1703.17     1708.72     34.85 o 
  -2   1   9     1444.14     1450.52     27.15 o 
  -1   1   9     2989.75     2927.48     51.12 o 
   0   1   9     2128.74     2021.45     26.25 o 
   1   1   9       47.84       60.81      5.67 o 
   2   1   9      197.90      158.02      7.16 o 
   3   1   9      161.20      158.50      7.34 o 
   4   1   9      571.81      524.49     17.43 o 
   5   1   9       14.54       28.80      3.93 o 
   6   1   9     1097.34     1093.02     21.89 o 
   7   1   9        0.09        0.93      1.10 o 
   8   1   9      477.07      480.13     12.08 o 
   9   1   9      119.01      124.80      6.20 o 
  10   1   9      142.08      126.74      9.01 o 
  11   1   9      180.99      184.53     10.06 o 
  12   1   9      125.83      141.96     10.02 o 
  13   1   9      930.08      840.26     27.45 o 
  14   1   9      351.16      398.41     20.35 o 
  15   1   9        4.19       10.29      5.27 o 
  16   1   9       33.00       43.60     10.36 o 
  17   1   9        2.68        7.16      4.28 o 
  18   1   9        2.06       -8.66      9.38 o 
  19   1   9        7.94       20.01     11.69 o 
  20   1   9        9.47       18.30     11.76 o 
 -20   2   9        1.91        7.41      7.71 o 
 -19   2   9        1.38       -1.39      3.78 o 
 -18   2   9        0.64        2.83      3.16 o 
 -17   2   9        6.62        6.54      3.53 o 
 -16   2   9        2.13        6.45      2.74 o 
 -15   2   9       78.41       80.98      6.81 o 
 -14   2   9      116.17      104.29      7.74 o 
 -13   2   9      201.71      211.02     12.33 o 
 -12   2   9       74.94       72.15      7.47 o 
 -11   2   9       14.37        9.78      3.49 o 
 -10   2   9       73.49       75.51      6.41 o 
  -9   2   9       32.98       34.52      4.88 o 
  -8   2   9       17.94       23.79      4.10 o 
  -7   2   9      212.56      263.22     14.92 o 
  -6   2   9      188.99      176.95     12.51 o 
  -5   2   9       74.70       99.58      9.34 o 
  -4   2   9       17.25       33.82      5.66 o 
  -3   2   9     2038.38     1955.94     91.95 o 
  -2   2   9       21.73       13.83      1.73 o 
  -1   2   9      447.61      527.85     13.04 o 
   0   2   9        6.01       11.93      1.93 o 
   1   2   9     1920.25     1981.68     31.94 o 
   2   2   9     1103.05     1245.03     21.97 o 
   3   2   9      130.36      140.66      9.01 o 
   4   2   9     1002.25     1027.65     20.14 o 
   5   2   9       30.61       31.93      3.50 o 
   6   2   9      216.48      210.95      7.83 o 
   7   2   9       10.07        5.29      1.35 o 
   8   2   9      849.82      823.29     16.84 o 
   9   2   9       80.64       70.35      5.27 o 
  10   2   9      658.11      657.39     26.68 o 
  11   2   9       86.08       90.62     13.02 o 
  12   2   9      238.41      248.59     16.47 o 
  13   2   9        8.60        8.09      3.98 o 
  14   2   9        0.06        8.22      5.98 o 
  15   2   9        8.01       10.89      6.38 o 
  16   2   9       74.22       94.59     15.60 o 
  17   2   9       24.84       42.09     14.94 o 
  18   2   9        0.01        1.30      6.52 o 
  19   2   9        7.34       10.46     10.34 o 
  20   2   9        0.15       15.11     12.13 o 
 -20   3   9       16.34       17.59      9.80 o 
 -19   3   9       33.88       39.80     10.08 o 
 -18   3   9        2.26       17.68      5.04 o 
 -17   3   9       17.51       17.83      4.83 o 
 -16   3   9       32.28       40.94      7.36 o 
 -15   3   9        0.04        2.24      3.39 o 
 -14   3   9       62.49       62.56      6.89 o 
 -13   3   9      292.57      289.37     12.55 o 
 -12   3   9      121.17      121.56      7.83 o 
 -11   3   9      126.38      126.01      8.17 o 
 -10   3   9        1.90       -2.19      2.28 o 
  -9   3   9       46.10       46.45      5.48 o 
  -8   3   9      101.70      105.72      7.48 o 
  -7   3   9       95.43      112.20      7.51 o 
  -6   3   9      468.37      461.49     13.57 o 
  -5   3   9      501.89      475.03     13.27 o 
  -4   3   9     1127.44     1114.08     44.88 o 
  -3   3   9     2242.67     2512.25     99.95 o 
  -2   3   9       72.33       95.86     10.93 o 
  -1   3   9        6.18        2.94      2.34 o 
   0   3   9       83.13       80.31      6.18 o 
   1   3   9     2556.99     2560.68     37.57 o 
   2   3   9      977.56      961.61     21.01 o 
   3   3   9      310.21      375.61     14.35 o 
   4   3   9        8.74        5.24      2.32 o 
   5   3   9      562.06      563.82     15.58 o 
   6   3   9      496.77      493.45     16.58 o 
   7   3   9      451.02      438.08     21.98 o 
   8   3   9        6.30       20.57      5.07 o 
   9   3   9       22.27       18.53      4.46 o 
  10   3   9      664.00      663.08     26.03 o 
  11   3   9      321.90      331.20     18.57 o 
  12   3   9       13.96       23.20      5.64 o 
  13   3   9      311.88      345.75     19.46 o 
  14   3   9       32.78       35.22      6.70 o 
  15   3   9       82.25      103.98     16.18 o 
  16   3   9        0.23       -0.58      4.53 o 
  17   3   9       46.86       41.47     11.31 o 
  18   3   9       56.91      100.30     23.28 o 
  19   3   9       52.06       61.34     19.57 o 
 -19   4   9        0.33        6.03      4.77 o 
 -18   4   9        2.27        4.38      4.68 o 
 -17   4   9        6.76       -0.19      7.11 o 
 -16   4   9        3.06        3.77      3.55 o 
 -15   4   9        5.65       12.13      5.57 o 
 -14   4   9        1.92        6.60     16.02 o 
 -13   4   9        1.51        0.46      1.67 o 
 -12   4   9        0.41        3.27      4.10 o 
 -11   4   9        2.99        5.62      2.46 o 
 -10   4   9     1033.46     1026.85     23.63 o 
  -9   4   9       44.31       46.48      5.07 o 
  -8   4   9      244.00      221.64     21.54 o 
  -7   4   9      385.60      403.83     15.52 o 
  -6   4   9       75.20       69.81      9.34 o 
  -5   4   9       35.52       46.63     14.55 o 
  -4   4   9       51.61       53.82      9.52 o 
  -3   4   9        1.59        6.97      4.62 o 
  -2   4   9      390.87      426.64     21.09 o 
  -1   4   9      432.00      500.52     19.64 o 
   0   4   9      130.16      140.40     10.44 o 
   1   4   9        4.58       -2.03      3.46 o 
   2   4   9       77.42       80.12      7.58 o 
   3   4   9      804.07      800.05     22.33 o 
   4   4   9       22.44       21.91      3.42 o 
   5   4   9      427.05      402.13     25.44 o 
   6   4   9       29.17       21.41      4.75 o 
   7   4   9       78.23       58.50      7.96 o 
   8   4   9       31.80       35.16      6.24 o 
   9   4   9       67.52       73.56      9.30 o 
  10   4   9        2.01        2.65      3.05 o 
  11   4   9       38.45       34.38      7.68 o 
  12   4   9       45.43       52.67      8.04 o 
  13   4   9        0.25        2.83      2.41 o 
  14   4   9       29.28       17.13      8.09 o 
  15   4   9       99.91       92.75     18.28 o 
  16   4   9        1.60        0.86     11.07 o 
  17   4   9       37.81       40.50     11.06 o 
  18   4   9        1.66        5.22      7.18 o 
 -18   5   9        0.07      -11.15     11.15 o 
 -17   5   9       19.36       34.47     16.35 o 
 -16   5   9       10.54       12.90      5.70 o 
 -15   5   9        6.39       14.27     10.31 o 
 -14   5   9        0.69       -2.32      6.14 o 
 -13   5   9       72.26       93.38     24.49 o 
 -12   5   9       45.47       31.38     14.89 o 
 -11   5   9      100.51      102.43     15.50 o 
 -10   5   9       20.98       26.78      3.86 o 
  -9   5   9       35.39       41.96      5.91 o 
  -8   5   9      347.68      318.92     29.08 o 
  -7   5   9        0.06        3.96      2.23 o 
  -6   5   9        2.06        0.35      2.66 o 
  -5   5   9       26.08       18.41      5.24 o 
  -4   5   9      225.03      192.38     11.88 o 
  -3   5   9       60.36       46.10      9.24 o 
  -2   5   9       96.40       80.65     17.98 o 
  -1   5   9      277.59      270.07     32.37 o 
   0   5   9      820.02      864.52     57.30 o 
   1   5   9        2.74        8.06      8.77 o 
   2   5   9      379.62      438.76     25.94 o 
   3   5   9     1067.60     1084.03     39.85 o 
   4   5   9      401.70      419.13     16.39 o 
   5   5   9      105.27      115.51     12.55 o 
   6   5   9        0.48        3.90      2.66 o 
   7   5   9        0.19        7.20      3.59 o 
   8   5   9       22.62       21.31      4.88 o 
   9   5   9     1110.79     1237.29     32.42 o 
  10   5   9      341.14      402.76     26.74 o 
  11   5   9       28.72       18.83      5.37 o 
  12   5   9        0.02        4.94      8.00 o 
  13   5   9        3.43        3.11      3.96 o 
  14   5   9        9.38       13.33      8.80 o 
  15   5   9        3.56        2.45     11.37 o 
  16   5   9        0.61       12.12      6.95 o 
  17   5   9        7.18       -4.04     12.97 o 
 -16   6   9        1.02      -13.26     13.26 o 
 -15   6   9       22.20       31.35     15.09 o 
 -14   6   9       21.71       35.48     16.25 o 
 -13   6   9        7.83       16.78     12.39 o 
 -12   6   9       25.43       31.96      9.27 o 
 -11   6   9        8.42        5.73      5.58 o 
 -10   6   9       22.24       15.32      6.96 o 
  -9   6   9       16.29       23.48      8.48 o 
  -8   6   9       52.85       60.64     12.40 o 
  -7   6   9       23.54       35.94      9.52 o 
  -6   6   9       67.98      190.07     31.75 o 
  -5   6   9        1.54      -10.32     10.32 o 
  -4   6   9       16.83       18.04     11.57 o 
  -3   6   9       99.20       97.30     21.58 o 
  -2   6   9       63.65       79.61     19.37 o 
  -1   6   9        2.59       -0.70      4.72 o 
   0   6   9      136.36      176.10     28.10 o 
   1   6   9      307.94      313.55     36.80 o 
   2   6   9       21.59       22.10      8.59 o 
   3   6   9      211.94      198.58     28.56 o 
   4   6   9       32.04       25.53     11.11 o 
   5   6   9       40.16       35.16      5.35 o 
   6   6   9        4.67        4.19      3.32 o 
   7   6   9        6.34        0.83      3.81 o 
   8   6   9        0.14        2.34      7.22 o 
   9   6   9       73.58       80.77     17.66 o 
  10   6   9        0.75        2.76      3.86 o 
  11   6   9        5.84       24.74     12.85 o 
  12   6   9       12.10       24.21     10.34 o 
  13   6   9        2.99        5.52      5.57 o 
  14   6   9        8.14       -0.04     10.66 o 
  15   6   9        3.31       28.68     18.99 o 
 -14   7   9       46.40       44.32     17.92 o 
 -13   7   9        0.24      -16.03     16.03 o 
 -12   7   9       67.21       93.47     16.26 o 
 -11   7   9        5.77        2.74      8.16 o 
 -10   7   9       94.19       79.31     15.36 o 
  -9   7   9       18.05       14.50      6.21 o 
  -8   7   9       70.60       70.85     13.81 o 
  -7   7   9      133.87      149.02     30.27 o 
  -6   7   9       44.41       64.00     19.69 o 
  -5   7   9       23.83       23.58     13.60 o 
  -4   7   9      162.48      197.89     33.02 o 
  -3   7   9       27.80       24.43     12.31 o 
  -2   7   9       35.18       25.87     12.62 o 
  -1   7   9       25.42       24.55     13.17 o 
   0   7   9       89.93       56.93     17.10 o 
   1   7   9       24.95        2.63      5.05 o 
   2   7   9       15.95       10.29      8.12 o 
   3   7   9       22.57       17.03     10.20 o 
   4   7   9       84.37       68.01     18.04 o 
   5   7   9      103.33      128.96     23.54 o 
   6   7   9      175.85      180.74     27.78 o 
   7   7   9        0.27       -7.06      7.06 o 
   8   7   9       32.47       45.01     10.53 o 
   9   7   9      208.15      215.19     22.08 o 
  10   7   9        2.59        7.42      8.51 o 
  11   7   9       29.42       20.22     12.46 o 
  12   7   9       42.87      103.74     27.21 o 
  13   7   9       10.72       32.55     16.11 o 
 -11   8   9        0.22       -6.83     12.83 o 
 -10   8   9       10.03        2.80      5.03 o 
  -9   8   9        2.45        5.10      5.52 o 
  -8   8   9        4.82        5.43      7.70 o 
  -7   8   9       40.50       65.40     21.93 o 
  -6   8   9        5.54       20.88     13.91 o 
  -5   8   9      155.53      179.50     34.32 o 
  -4   8   9        5.78       -6.15      8.25 o 
  -3   8   9        0.09       -5.51      9.74 o 
  -2   8   9        4.06      -10.36     10.36 o 
  -1   8   9        3.72      -11.45     11.45 o 
   0   8   9        1.95       14.36     11.01 o 
   1   8   9       39.47       26.14     12.92 o 
   2   8   9        8.84       -2.68      5.78 o 
   3   8   9        0.46      -10.43     10.43 o 
   4   8   9        7.57        8.89      8.81 o 
   5   8   9        5.06       11.38     10.41 o 
   6   8   9       15.52       22.08      7.20 o 
   7   8   9       24.55       26.77      9.26 o 
   8   8   9        0.16       -4.20     17.86 o 
   9   8   9        0.86       -7.56      9.12 o 
  10   8   9        7.29       18.25     13.97 o 
  11   8   9        3.41       -2.42      7.14 o 
  -7   9   9       37.48        9.11      9.70 o 
  -6   9   9       10.14       11.25     10.93 o 
  -5   9   9       41.35       54.37     21.58 o 
  -4   9   9       30.74       54.85     21.52 o 
  -3   9   9       15.62       17.57     12.08 o 
  -2   9   9       47.53       24.20     14.11 o 
  -1   9   9       70.75       68.69     22.84 o 
   0   9   9        0.38        4.68      6.57 o 
   1   9   9       24.12       13.99     10.69 o 
   2   9   9       23.55       14.21     10.55 o 
   3   9   9        0.24       11.44      8.66 o 
   4   9   9       15.34       11.83      9.35 o 
   5   9   9        0.06       -5.28     11.13 o 
   6   9   9        7.98       -1.61      4.69 o 
 -20   0  10        4.00        1.55      2.77 o 
 -18   0  10        3.49       -1.10      3.28 o 
 -16   0  10        1.13        3.36      2.40 o 
 -14   0  10        5.65        4.41      2.58 o 
 -12   0  10     1245.48     1259.93     32.10 o 
 -10   0  10       12.96       18.26      3.74 o 
  -8   0  10       26.50       20.91      3.60 o 
  -6   0  10      213.47      203.19     19.72 o 
  -4   0  10      627.70      544.76     25.42 o 
  -2   0  10     3255.09     3433.96     35.01 o 
   0   0  10     1855.99     1969.47     32.90 o 
   2   0  10     4404.40     4226.93     68.25 o 
   4   0  10     2708.06     3049.65     67.48 o 
   6   0  10      274.59      236.35     21.28 o 
   8   0  10       39.36       28.84      5.30 o 
  10   0  10       51.72       65.18      8.82 o 
  12   0  10      140.45      112.61      7.10 o 
  14   0  10        0.01        4.14      4.22 o 
  16   0  10      166.83      157.33     26.66 o 
  18   0  10        1.77       -4.08      8.80 o 
  20   0  10        4.58       -5.36      6.69 o 
 -20   1  10        2.04        8.99      3.30 o 
 -19   1  10       32.75       32.49      8.12 o 
 -18   1  10       19.53       24.92      4.63 o 
 -17   1  10        4.84        1.38      2.51 o 
 -16   1  10      187.66      201.47     10.20 o 
 -15   1  10        1.59        1.83      2.07 o 
 -14   1  10        7.42        9.92      2.59 o 
 -13   1  10      118.26      120.81      7.47 o 
 -12   1  10       16.91       18.24      3.05 o 
 -11   1  10      395.42      416.85     12.80 o 
 -10   1  10      139.58      131.39      7.85 o 
  -9   1  10       28.99       23.09      3.31 o 
  -8   1  10      359.34      334.28     11.06 o 
  -7   1  10      172.99      181.18     12.78 o 
  -6   1  10       71.78       81.50      8.64 o 
  -5   1  10      314.65      298.63     15.97 o 
  -4   1  10      126.35      130.24     10.44 o 
  -3   1  10      457.77      383.15     26.06 o 
  -2   1  10      273.83      312.49     13.27 o 
  -1   1  10     2358.52     2463.70     50.84 o 
   0   1  10      165.96      214.04     14.36 o 
   1   1  10      688.98      685.25     15.06 o 
   2   1  10     3597.57     3791.58     36.73 o 
   3   1  10       47.96       41.14      3.98 o 
   4   1  10       27.48       29.33      3.42 o 
   5   1  10      588.64      551.54     17.09 o 
   6   1  10      100.45      111.92      8.11 o 
   7   1  10     1462.38     1401.16     37.62 o 
   8   1  10       37.88       34.26      4.84 o 
   9   1  10      524.28      494.38     13.67 o 
  10   1  10      937.75      829.67     20.44 o 
  11   1  10        8.34        6.36      3.04 o 
  12   1  10        4.19        0.45      2.71 o 
  13   1  10       15.16       13.82      4.28 o 
  14   1  10        0.07       -4.49      5.68 o 
  15   1  10        8.86        4.58      5.13 o 
  16   1  10        7.63        8.51      7.07 o 
  17   1  10       45.41       63.72     17.83 o 
  18   1  10        1.39       -0.83      6.06 o 
  19   1  10        6.81        5.91      8.39 o 
  20   1  10        1.44      -11.84     11.84 o 
 -20   2  10       17.01        5.36      6.46 o 
 -19   2  10        1.19        4.76      4.78 o 
 -18   2  10        6.10       14.30      6.54 o 
 -17   2  10       32.24       26.81      5.07 o 
 -16   2  10        1.59        1.65      3.49 o 
 -15   2  10       32.26       22.48      3.96 o 
 -14   2  10       30.63       42.39      4.98 o 
 -13   2  10      261.30      273.29     14.60 o 
 -12   2  10      120.67      130.50     10.15 o 
 -11   2  10       47.18       52.74      6.38 o 
 -10   2  10        3.32        1.77      2.22 o 
  -9   2  10       21.24       28.11      6.79 o 
  -8   2  10       67.39       62.27      8.36 o 
  -7   2  10        8.53       11.63      3.37 o 
  -6   2  10      808.14      797.75     24.34 o 
  -5   2  10      839.81      828.17     25.74 o 
  -4   2  10       40.64       39.20      5.24 o 
  -3   2  10      379.43      469.02     17.24 o 
  -2   2  10       17.51       24.41      3.55 o 
  -1   2  10      729.28      814.21     14.18 o 
   0   2  10     1467.04     1558.33     22.46 o 
   1   2  10     3583.30     3614.99     37.47 o 
   2   2  10        0.89        1.08      2.34 o 
   3   2  10      530.19      574.13     15.79 o 
   4   2  10      481.26      445.91     15.66 o 
   5   2  10      642.83      684.45     18.50 o 
   6   2  10        0.26        1.23      1.47 o 
   7   2  10      524.01      511.73     13.22 o 
   8   2  10      199.80      192.26      9.33 o 
   9   2  10       14.24       10.56      2.85 o 
  10   2  10       36.53       31.84      3.95 o 
  11   2  10      492.04      482.53     24.07 o 
  12   2  10       20.58       13.59     15.42 o 
  13   2  10      324.26      289.76     18.49 o 
  14   2  10       18.22       13.68      6.64 o 
  15   2  10       58.54       54.37     11.60 o 
  16   2  10        4.79       20.91      8.10 o 
  17   2  10       17.13        2.00      7.31 o 
  18   2  10        0.00        5.87      9.63 o 
  19   2  10        0.00        7.42      5.67 o 
 -19   3  10        1.12        1.15      3.63 o 
 -18   3  10       35.78       42.94      8.05 o 
 -17   3  10        0.36       -1.29      4.24 o 
 -16   3  10        0.16        1.12      4.41 o 
 -15   3  10       61.51       64.36     11.71 o 
 -14   3  10        0.85        0.76      2.07 o 
 -13   3  10       60.19       72.56      7.53 o 
 -12   3  10      258.27      234.77     13.60 o 
 -11   3  10       33.67       24.13      5.64 o 
 -10   3  10      234.13      249.82     21.35 o 
  -9   3  10      170.03      166.19      9.63 o 
  -8   3  10      687.21      665.17     18.51 o 
  -7   3  10      258.32      229.24     10.28 o 
  -6   3  10      428.95      424.60     15.02 o 
  -5   3  10      145.40      164.22      8.19 o 
  -4   3  10      202.22      147.33     15.06 o 
  -3   3  10        7.00       12.61      6.67 o 
  -2   3  10      152.80      158.85     10.39 o 
  -1   3  10        0.51        0.47      1.83 o 
   0   3  10      162.16      165.32      8.97 o 
   1   3  10        2.05        7.81      2.03 o 
   2   3  10      416.86      404.96     14.41 o 
   3   3  10        4.33        7.01      2.37 o 
   4   3  10     1350.26     1370.53     25.99 o 
   5   3  10      350.27      349.22     13.56 o 
   6   3  10       49.98       50.92      7.72 o 
   7   3  10      152.72      155.12     11.36 o 
   8   3  10       20.15       18.40      3.56 o 
   9   3  10      948.46      999.99     32.43 o 
  10   3  10       59.57       69.00      9.18 o 
  11   3  10      302.03      286.93     24.22 o 
  12   3  10      271.55      258.65     17.32 o 
  13   3  10        0.21       -8.27      8.27 o 
  14   3  10       46.63       46.24      7.60 o 
  15   3  10        4.62       -2.97      4.88 o 
  16   3  10        1.46       10.01     10.93 o 
  17   3  10       64.72       91.70     16.36 o 
  18   3  10       29.02       38.70     14.85 o 
  19   3  10       14.42        7.41     10.62 o 
 -18   4  10       20.78       21.55      7.37 o 
 -17   4  10       44.21       63.34     11.79 o 
 -16   4  10        0.64        4.16      4.30 o 
 -15   4  10        0.33        9.18      5.86 o 
 -14   4  10        9.87        6.61      8.16 o 
 -13   4  10       11.23       16.22      5.07 o 
 -12   4  10       68.29       69.17      9.60 o 
 -11   4  10       66.98       70.15      7.01 o 
 -10   4  10       63.94       55.20      7.15 o 
  -9   4  10     1154.98     1116.99     27.07 o 
  -8   4  10       86.65       83.90      8.26 o 
  -7   4  10     1731.16     1635.03     34.79 o 
  -6   4  10      633.81      643.35     19.32 o 
  -5   4  10       52.98       55.36     10.10 o 
  -4   4  10      153.18      150.96     17.98 o 
  -3   4  10       81.51       76.96     11.92 o 
  -2   4  10       50.12       69.32     11.31 o 
  -1   4  10      655.22      625.17     25.85 o 
   0   4  10      296.81      256.30     19.52 o 
   1   4  10       81.60       80.92      5.40 o 
   2   4  10      167.06      175.56      8.13 o 
   3   4  10       24.62       22.61      3.04 o 
   4   4  10      313.28      305.53     20.03 o 
   5   4  10       27.41       24.19      5.68 o 
   6   4  10       70.50       73.79      9.44 o 
   7   4  10      324.35      276.87     17.38 o 
   8   4  10     1409.02     1452.60     40.05 o 
   9   4  10       12.76       22.58      7.61 o 
  10   4  10       19.01       17.88      4.57 o 
  11   4  10        2.03        3.93      4.40 o 
  12   4  10       33.36       24.42      5.55 o 
  13   4  10        3.64        2.44      4.90 o 
  14   4  10       60.56       76.44     13.78 o 
  15   4  10        1.53       11.34      8.00 o 
  16   4  10        2.42       11.25      6.06 o 
  17   4  10        1.28       -0.22      3.89 o 
  18   4  10       19.18       40.23     30.97 o 
 -17   5  10       25.79       24.37     16.95 o 
 -16   5  10        2.20        4.33      4.34 o 
 -15   5  10       15.38       26.85     14.42 o 
 -14   5  10        2.14       -7.50      8.79 o 
 -13   5  10       18.54        5.98      6.63 o 
 -12   5  10       98.90       94.71     23.30 o 
 -11   5  10        0.96        8.19      6.66 o 
 -10   5  10      235.50      258.01     24.60 o 
  -9   5  10      321.82      312.65     15.25 o 
  -8   5  10      120.19      109.02      9.02 o 
  -7   5  10       53.61       61.17      5.68 o 
  -6   5  10      232.22      227.55     14.69 o 
  -5   5  10       50.79       67.14      7.34 o 
  -4   5  10      489.24      450.51     28.85 o 
  -3   5  10       24.69       21.04      3.65 o 
  -2   5  10       74.92       64.49     16.27 o 
  -1   5  10       90.01      108.02     21.41 o 
   0   5  10      129.00      113.10     21.40 o 
   1   5  10      434.43      498.51     43.64 o 
   2   5  10      129.90      102.87      9.42 o 
   3   5  10       11.51        3.65      3.56 o 
   4   5  10       95.49       93.67      8.01 o 
   5   5  10        4.52        3.89      2.77 o 
   6   5  10      145.00      162.06     15.10 o 
   7   5  10        6.06        0.06      2.61 o 
   8   5  10      334.55      329.34     20.02 o 
   9   5  10      246.97      235.58     21.88 o 
  10   5  10      269.86      297.79     19.65 o 
  11   5  10       14.08       14.94      5.55 o 
  12   5  10      111.82      116.14     12.33 o 
  13   5  10       45.08       58.20     12.61 o 
  14   5  10        3.63       11.61      6.28 o 
  15   5  10        2.60       -1.55      9.87 o 
  16   5  10        0.81       11.18      8.18 o 
 -16   6  10        3.55       -9.50      9.50 o 
 -15   6  10        0.49      -12.99     12.99 o 
 -14   6  10        1.50        6.64      8.50 o 
 -13   6  10        0.01        3.05      5.67 o 
 -12   6  10       34.83       33.33     10.36 o 
 -11   6  10        9.78        2.78      4.70 o 
 -10   6  10        9.10       16.46      7.16 o 
  -9   6  10       40.78       24.47      8.02 o 
  -8   6  10       13.58        6.56     11.71 o 
  -7   6  10        2.23        5.99      5.05 o 
  -6   6  10      343.77      353.85     42.84 o 
  -5   6  10      320.46      317.89     40.42 o 
  -4   6  10      108.88      150.60     28.10 o 
  -3   6  10       92.19      111.25     23.85 o 
  -2   6  10      147.71      156.45     26.95 o 
  -1   6  10       63.38       49.64     15.06 o 
   0   6  10        2.81       -4.02      6.52 o 
   1   6  10       26.98       29.52     12.81 o 
   2   6  10      495.09      513.98     47.50 o 
   3   6  10      182.71      163.48     26.27 o 
   4   6  10       66.62       72.44      8.82 o 
   5   6  10       62.01       70.36     18.01 o 
   6   6  10       55.71       67.92     16.83 o 
   7   6  10        1.60        3.31      5.62 o 
   8   6  10      187.77      192.92     21.93 o 
   9   6  10        3.60        6.07      7.62 o 
  10   6  10       37.39       48.33     10.34 o 
  11   6  10        1.26        8.19      8.65 o 
  12   6  10       48.47       32.73     11.30 o 
  13   6  10       35.74       35.03     11.06 o 
  14   6  10       16.11       29.40     16.08 o 
  15   6  10        9.97        3.73     16.67 o 
 -13   7  10       37.02       37.26     13.73 o 
 -12   7  10        4.94       11.13      6.86 o 
 -11   7  10       19.58       17.93     11.89 o 
 -10   7  10       14.99       13.81      7.98 o 
  -9   7  10      126.23      147.93     20.31 o 
  -8   7  10        1.61       -7.88     18.38 o 
  -7   7  10      262.72      258.63     39.94 o 
  -6   7  10       43.59       60.19     20.01 o 
  -5   7  10       48.10       67.13     21.20 o 
  -4   7  10       38.93       40.60     14.98 o 
  -3   7  10       10.25       10.67     10.66 o 
  -2   7  10       48.12       81.23     21.46 o 
  -1   7  10      146.82      176.15     30.62 o 
   0   7  10        0.91        6.04      7.47 o 
   1   7  10       74.10       74.37     19.74 o 
   2   7  10        9.72       -0.60      7.74 o 
   3   7  10       29.26       45.02     16.82 o 
   4   7  10        0.89       -2.93      5.29 o 
   5   7  10       37.06       49.35     15.71 o 
   6   7  10       23.21       27.90     10.56 o 
   7   7  10       77.44       67.63     13.09 o 
   8   7  10      133.53      161.87     19.43 o 
   9   7  10        0.05        1.70      5.09 o 
  10   7  10        7.33        8.08      8.61 o 
  11   7  10        8.23        5.53      7.55 o 
  12   7  10        3.31       27.82     16.00 o 
  13   7  10       22.82       70.30     43.99 o 
 -11   8  10       12.25       -7.98     12.25 o 
 -10   8  10       11.35       28.58     10.79 o 
  -9   8  10       12.56       33.43     10.80 o 
  -8   8  10        4.60        8.23      6.61 o 
  -7   8  10        6.59       -0.56      7.63 o 
  -6   8  10      115.24      117.64     28.42 o 
  -5   8  10       19.20       20.26     12.99 o 
  -4   8  10       17.77       34.04     17.93 o 
  -3   8  10        1.27        1.78      7.08 o 
  -2   8  10       11.78       10.90     10.02 o 
  -1   8  10       13.06       12.21     11.03 o 
   0   8  10       50.00       51.12     18.71 o 
   1   8  10       25.82       40.98     15.77 o 
   2   8  10       49.98       57.32     18.57 o 
   3   8  10       31.61       48.62     18.22 o 
   4   8  10        7.93       15.71     11.48 o 
   5   8  10        7.41       13.08      9.21 o 
   6   8  10       24.56       31.16      8.78 o 
   7   8  10        5.01       19.66      9.61 o 
   8   8  10       13.45       26.32      9.27 o 
   9   8  10       21.13       18.25     10.59 o 
  10   8  10        0.84        6.15      9.99 o 
  -6   9  10       34.83       80.11     25.19 o 
  -5   9  10        2.51       21.02     14.32 o 
  -4   9  10        9.21       35.32     17.23 o 
  -3   9  10        0.00       25.11     14.89 o 
  -2   9  10       67.52       83.31     25.53 o 
  -1   9  10        0.67        2.06     12.12 o 
   0   9  10       84.70       91.18     24.78 o 
   1   9  10       16.84        6.56      5.66 o 
   2   9  10        8.55       10.54     10.30 o 
   3   9  10        0.01        9.49      6.93 o 
   4   9  10       30.43       48.80     17.67 o 
   5   9  10        5.33       19.60      8.64 o 
 -19   0  11        4.80        0.41      2.93 o 
 -17   0  11       90.37       87.29     10.05 o 
 -15   0  11       56.04       62.83      7.91 o 
 -13   0  11       21.25       14.44      4.16 o 
 -11   0  11      847.64      945.28     26.81 o 
  -9   0  11      201.19      214.95     16.38 o 
  -7   0  11      276.55      246.70     12.85 o 
  -5   0  11       53.89       51.24      8.55 o 
  -3   0  11     1878.22     2020.49     50.29 o 
  -1   0  11        4.57        6.59      1.90 o 
   1   0  11     2766.24     2788.17     52.60 o 
   3   0  11        3.89        4.82      3.48 o 
   5   0  11        5.58        6.88      3.90 o 
   7   0  11      148.07      128.68     10.41 o 
   9   0  11      635.86      623.69     31.87 o 
  11   0  11       58.98       73.39      7.24 o 
  13   0  11      151.14      108.87      4.95 o 
  15   0  11      131.47      117.59     17.07 o 
  17   0  11        2.22       -7.12      7.49 o 
  19   0  11       20.74       -2.89      6.10 o 
 -20   1  11       16.14       27.99      6.52 o 
 -19   1  11       11.52        6.39      3.01 o 
 -18   1  11        8.61       11.77      3.44 o 
 -17   1  11       69.12       55.73      6.38 o 
 -16   1  11       18.26       20.33      3.53 o 
 -15   1  11        0.30       -2.15      2.15 o 
 -14   1  11      130.77      128.11      8.02 o 
 -13   1  11        1.65        0.99      1.65 o 
 -12   1  11       61.61       67.15      5.59 o 
 -11   1  11       12.80        9.38      2.16 o 
 -10   1  11        6.26        5.67      2.22 o 
  -9   1  11       66.91       66.28      5.36 o 
  -8   1  11      168.95      151.74     11.26 o 
  -7   1  11       28.76       27.23      7.22 o 
  -6   1  11      493.65      511.79     19.13 o 
  -5   1  11       81.95       81.54      8.75 o 
  -4   1  11      347.85      308.70     14.34 o 
  -3   1  11      149.57      140.09     11.10 o 
  -2   1  11        3.49        1.92      3.12 o 
  -1   1  11      526.80      631.69     27.22 o 
   0   1  11     2036.53     2060.43     46.43 o 
   1   1  11       48.09       62.25      6.20 o 
   2   1  11        0.25        1.98      1.50 o 
   3   1  11      622.17      653.10     16.29 o 
   4   1  11       27.81       24.16      3.33 o 
   5   1  11       22.33       15.46      3.34 o 
   6   1  11      695.25      661.16     20.69 o 
   7   1  11      328.03      357.30     12.49 o 
   8   1  11       39.94       56.42      5.55 o 
   9   1  11      249.34      280.51     11.75 o 
  10   1  11       51.69       42.00      7.87 o 
  11   1  11      101.84      114.74     11.91 o 
  12   1  11       39.23       48.04      7.01 o 
  13   1  11      211.22      183.24     16.42 o 
  14   1  11      130.17      122.42     13.87 o 
  15   1  11        3.16        7.30      5.01 o 
  16   1  11        5.18       11.35     12.53 o 
  17   1  11        0.85        5.59      6.96 o 
  18   1  11        1.11       -8.12      8.51 o 
  19   1  11        5.71        7.59      5.78 o 
 -19   2  11        0.72       -1.89      6.25 o 
 -18   2  11        0.43        5.05      4.39 o 
 -17   2  11        1.49        3.25      2.57 o 
 -16   2  11      159.98      185.03     14.32 o 
 -15   2  11        1.50        0.18      2.03 o 
 -14   2  11        0.68        2.59      2.07 o 
 -13   2  11       20.14       24.59      5.03 o 
 -12   2  11        1.61        1.01      2.37 o 
 -11   2  11        0.24       -0.98      2.95 o 
 -10   2  11       39.07       41.39      5.64 o 
  -9   2  11       12.21       10.59     10.28 o 
  -8   2  11       46.64       36.32      6.89 o 
  -7   2  11      261.31      249.36     16.47 o 
  -6   2  11       23.57       20.96      4.38 o 
  -5   2  11      493.45      521.70     19.71 o 
  -4   2  11      130.15      120.89      8.37 o 
  -3   2  11       43.78       20.93      3.83 o 
  -2   2  11        7.31        0.21      3.02 o 
  -1   2  11        0.02        2.27      1.23 o 
   0   2  11      563.78      594.02     16.98 o 
   1   2  11      278.93      284.68     12.05 o 
   2   2  11       20.08       29.54      8.24 o 
   3   2  11     1611.40     1586.12     43.59 o 
   4   2  11       83.92       93.40      7.83 o 
   5   2  11      431.63      397.51     16.05 o 
   6   2  11     1931.59     1893.89     28.32 o 
   7   2  11       18.52       23.79      3.18 o 
   8   2  11      118.76      142.81      7.31 o 
   9   2  11        2.37        2.55      1.65 o 
  10   2  11      279.96      287.17     12.10 o 
  11   2  11      711.84      698.32     19.44 o 
  12   2  11       15.57       14.76      3.67 o 
  13   2  11      197.94      169.22     19.06 o 
  14   2  11      295.21      260.22     24.66 o 
  15   2  11       50.95       53.40     11.78 o 
  16   2  11        6.84       11.36     11.73 o 
  17   2  11       61.25       62.07     13.82 o 
  18   2  11       35.39       52.54     18.10 o 
  19   2  11       10.01       -1.29      7.48 o 
 -19   3  11       73.32       97.29     16.26 o 
 -18   3  11        9.75        9.46      9.80 o 
 -17   3  11       27.86       30.45      6.89 o 
 -16   3  11        2.11        2.11      3.87 o 
 -15   3  11        1.87       -4.63      4.63 o 
 -14   3  11        9.42       10.66      5.56 o 
 -13   3  11        0.09       -2.63      2.63 o 
 -12   3  11      147.20      167.65     11.98 o 
 -11   3  11       56.22       55.54      7.85 o 
 -10   3  11       43.80       40.43     11.04 o 
  -9   3  11      936.70      857.07     45.99 o 
  -8   3  11      192.27      188.03     15.21 o 
  -7   3  11       65.19       65.97      9.29 o 
  -6   3  11       42.73       36.85      3.39 o 
  -5   3  11       83.91       80.00     11.09 o 
  -4   3  11      304.21      301.69     12.62 o 
  -3   3  11      395.34      429.73     17.55 o 
  -2   3  11       82.25      103.64     10.11 o 
  -1   3  11     2004.63     2061.15     42.61 o 
   0   3  11      177.11      216.00     10.69 o 
   1   3  11      832.39      803.32     16.84 o 
   2   3  11        1.82        2.65      2.24 o 
   3   3  11       77.02       70.96      5.23 o 
   4   3  11      103.68       92.35      6.98 o 
   5   3  11      647.70      620.89     20.91 o 
   6   3  11      723.26      757.09     29.40 o 
   7   3  11      528.43      499.06     20.65 o 
   8   3  11      559.73      545.54     23.39 o 
   9   3  11        8.61        4.43      3.52 o 
  10   3  11        6.49        6.95      3.28 o 
  11   3  11      393.02      401.53     21.89 o 
  12   3  11       16.62       21.78      5.57 o 
  13   3  11       32.84       47.22      9.64 o 
  14   3  11        0.25       -0.13      2.95 o 
  15   3  11       19.68       30.45      9.17 o 
  16   3  11       19.49       36.36     11.08 o 
  17   3  11       12.19       -3.52      9.26 o 
  18   3  11       14.96       18.67      8.64 o 
 -18   4  11       14.32        7.86      4.30 o 
 -17   4  11        6.65        7.52      6.16 o 
 -16   4  11       18.74       32.00      9.75 o 
 -15   4  11       16.04       15.20      7.62 o 
 -14   4  11       22.74       25.92      8.23 o 
 -13   4  11        1.63       15.01     10.59 o 
 -12   4  11        1.70       -1.86      2.66 o 
 -11   4  11      150.61      167.80     19.79 o 
 -10   4  11       34.18       36.25      7.95 o 
  -9   4  11        0.18        0.91      2.01 o 
  -8   4  11     1649.11     1646.50     28.64 o 
  -7   4  11      913.90      909.22     20.90 o 
  -6   4  11      538.38      540.26     15.87 o 
  -5   4  11        8.53        3.01      3.31 o 
  -4   4  11      268.27      291.68     18.42 o 
  -3   4  11       78.61       83.01      9.69 o 
  -2   4  11      117.28      107.50     14.94 o 
  -1   4  11      105.47       95.34     12.46 o 
   0   4  11      602.93      588.69     30.60 o 
   1   4  11       40.46       42.76      7.67 o 
   2   4  11       87.47      100.62      6.67 o 
   3   4  11      266.45      233.01     10.20 o 
   4   4  11      493.54      467.16     17.76 o 
   5   4  11      339.91      332.17     24.10 o 
   6   4  11       11.19        4.05      3.54 o 
   7   4  11        2.06        2.43      2.48 o 
   8   4  11       43.89       62.40     10.63 o 
   9   4  11       60.57       61.09      8.87 o 
  10   4  11       31.53       29.57      6.36 o 
  11   4  11        0.00        5.16      4.14 o 
  12   4  11        0.80        1.80      3.77 o 
  13   4  11        0.03       -3.27      3.27 o 
  14   4  11       18.55       24.92      8.65 o 
  15   4  11        8.29       23.71      8.85 o 
  16   4  11       62.07       82.42     15.60 o 
  17   4  11        6.23        5.15     17.41 o 
 -17   5  11       10.20       11.58      5.91 o 
 -16   5  11       19.78       14.94     10.79 o 
 -15   5  11        5.52       11.69      7.41 o 
 -14   5  11       97.98      105.44     26.07 o 
 -13   5  11        3.31      -10.34     10.34 o 
 -12   5  11        0.01       -5.46      5.46 o 
 -11   5  11       60.35       70.82     19.11 o 
 -10   5  11        3.65       13.39      7.36 o 
  -9   5  11      247.60      227.64     14.76 o 
  -8   5  11      126.52      112.89      9.02 o 
  -7   5  11       52.44       48.86      8.03 o 
  -6   5  11      101.49       80.42      9.28 o 
  -5   5  11       33.01       40.15      7.25 o 
  -4   5  11      355.51      349.75     17.83 o 
  -3   5  11        0.79        1.99      4.16 o 
  -2   5  11       62.12       85.30     19.50 o 
  -1   5  11       46.38       58.74     16.50 o 
   0   5  11        1.09        6.64     10.52 o 
   1   5  11        2.26        1.14      5.55 o 
   2   5  11      166.97      145.35     14.09 o 
   3   5  11      168.27      140.36     10.89 o 
   4   5  11      168.87      148.89     15.58 o 
   5   5  11       12.04       12.39      5.12 o 
   6   5  11       85.30       80.53     10.89 o 
   7   5  11       40.55       30.55      6.77 o 
   8   5  11       81.28       89.24     17.67 o 
   9   5  11        5.27        8.30      3.44 o 
  10   5  11        0.48       -4.10      4.27 o 
  11   5  11       63.50       70.31     10.16 o 
  12   5  11        5.26        9.08      4.45 o 
  13   5  11       84.32      105.31     17.06 o 
  14   5  11       18.59       18.45      7.45 o 
  15   5  11        0.57        6.94     15.14 o 
  16   5  11       31.65       43.42     12.05 o 
 -15   6  11        8.81       11.49     10.03 o 
 -14   6  11       36.05       75.90     24.58 o 
 -13   6  11       32.04       19.33     13.13 o 
 -12   6  11       46.27       20.22      8.53 o 
 -11   6  11        0.40        6.08      8.88 o 
 -10   6  11        0.39        5.86      5.18 o 
  -9   6  11       55.94       63.23     13.43 o 
  -8   6  11        1.89       -4.85      6.68 o 
  -7   6  11      150.24      140.75     24.40 o 
  -6   6  11      248.67      331.97     42.23 o 
  -5   6  11      319.72      317.66     41.65 o 
  -4   6  11       10.12        4.96      8.25 o 
  -3   6  11       15.44        8.83      6.93 o 
  -2   6  11       16.24       11.51      7.49 o 
  -1   6  11        0.52       -8.26      8.26 o 
   0   6  11       11.85       14.79     10.10 o 
   1   6  11       36.08       32.73     13.65 o 
   2   6  11      231.32       44.45    109.35 o 
   3   6  11      180.46      179.73     28.77 o 
   4   6  11      268.71      249.36     33.88 o 
   5   6  11      108.97      131.26     24.44 o 
   6   6  11       66.62       51.72     15.02 o 
   7   6  11       52.73       43.89     13.09 o 
   8   6  11       13.07       20.67      8.66 o 
   9   6  11      282.88      292.09     25.87 o 
  10   6  11       54.49       41.45      9.55 o 
  11   6  11        1.86       -2.03      4.73 o 
  12   6  11      115.95      130.97     19.75 o 
  13   6  11       11.72       28.96      9.48 o 
  14   6  11        7.52        4.69     18.73 o 
 -13   7  11       24.26       22.96      8.66 o 
 -12   7  11       26.26       32.10     27.28 o 
 -11   7  11        0.97       -5.76      9.08 o 
 -10   7  11        0.45       -6.26      6.26 o 
  -9   7  11      103.34      115.17     18.23 o 
  -8   7  11       30.41       25.18      9.45 o 
  -7   7  11       10.36       17.14     10.46 o 
  -6   7  11       86.07       66.75     21.35 o 
  -5   7  11       58.43       48.28     16.75 o 
  -4   7  11        5.28        5.00      5.50 o 
  -3   7  11        0.04        9.06      8.90 o 
  -2   7  11       61.31       87.55     23.78 o 
  -1   7  11       10.81       28.26     14.08 o 
   0   7  11       98.52      114.20     25.06 o 
   1   7  11        0.56        3.73      6.27 o 
   2   7  11      119.33      146.20     27.66 o 
   3   7  11        7.83        8.29      7.52 o 
   4   7  11       46.44       53.72     16.86 o 
   5   7  11        8.20       16.42     10.19 o 
   6   7  11      126.25      189.44     29.92 o 
   7   7  11        0.22       -3.50      4.75 o 
   8   7  11       15.99       14.69      6.58 o 
   9   7  11        0.61        5.22      5.12 o 
  10   7  11       19.77       13.11      6.96 o 
  11   7  11        5.76       16.28     11.81 o 
  12   7  11        5.17        8.22      6.14 o 
 -10   8  11        3.38       10.14     15.04 o 
  -9   8  11       60.17       77.64     15.79 o 
  -8   8  11       18.11       16.85      6.88 o 
  -7   8  11        5.01        3.91      7.86 o 
  -6   8  11       11.53       24.20     12.01 o 
  -5   8  11        0.03        5.66      8.65 o 
  -4   8  11        2.42        7.26     10.32 o 
  -3   8  11       86.04       80.95     24.04 o 
  -2   8  11        0.00        0.26      5.25 o 
  -1   8  11        8.64       17.90     11.81 o 
   0   8  11        1.58        2.18      6.00 o 
   1   8  11        1.20       -9.46      9.46 o 
   2   8  11       10.02        7.23      8.56 o 
   3   8  11        5.72        2.14      9.82 o 
   4   8  11        7.60        1.31      7.43 o 
   5   8  11       27.15       21.60     10.54 o 
   6   8  11        3.09       15.82      9.61 o 
   7   8  11       11.03       11.77      6.95 o 
   8   8  11        2.01       10.95      5.48 o 
   9   8  11        9.88       20.59     12.75 o 
  -4   9  11       24.78       28.51     13.84 o 
  -3   9  11        2.87       -6.07      8.58 o 
  -2   9  11        0.32      -12.00     12.00 o 
  -1   9  11        1.56        2.63      7.59 o 
   0   9  11       10.30        7.40      8.58 o 
   1   9  11       55.39       63.14     20.43 o 
   2   9  11        0.45        1.12      5.98 o 
   3   9  11       16.68       14.80     10.86 o 
 -20   0  12        2.65       -6.78      6.78 o 
 -18   0  12       21.08       25.58      7.40 o 
 -16   0  12      257.29      268.63     17.31 o 
 -14   0  12       36.41       34.40      5.98 o 
 -12   0  12      623.97      673.53     24.57 o 
 -10   0  12      185.27      196.24     11.69 o 
  -8   0  12        1.90        0.43      1.65 o 
  -6   0  12       65.47       79.94     10.72 o 
  -4   0  12      455.10      471.71     25.98 o 
  -2   0  12      182.90      211.39      9.46 o 
   0   0  12     2459.17     2683.32     57.66 o 
   2   0  12     2500.33     2490.25     45.46 o 
   4   0  12      528.74      593.24     32.00 o 
   6   0  12      517.89      482.99     32.12 o 
   8   0  12     1037.90     1070.78     40.17 o 
  10   0  12      394.22      470.74     28.57 o 
  12   0  12       24.25       26.65      4.45 o 
  14   0  12        1.70        1.93      5.36 o 
  16   0  12        1.15        2.64      5.83 o 
  18   0  12       27.76       31.75     14.77 o 
 -19   1  12        5.38        2.55      3.24 o 
 -18   1  12       15.66        5.84      3.70 o 
 -17   1  12       33.12       38.21      5.36 o 
 -16   1  12        0.40        0.47      1.94 o 
 -15   1  12       52.58       46.15      5.02 o 
 -14   1  12        0.63        3.19      1.94 o 
 -13   1  12       83.04       76.42      6.46 o 
 -12   1  12       25.53       25.86      3.48 o 
 -11   1  12       55.00       51.16      4.64 o 
 -10   1  12       62.36       67.37      7.48 o 
  -9   1  12      192.72      187.33     12.16 o 
  -8   1  12        0.19        2.73      2.39 o 
  -7   1  12      273.23      268.25     16.68 o 
  -6   1  12       64.46       71.96      7.53 o 
  -5   1  12      946.04     1038.61     27.64 o 
  -4   1  12       31.83       29.54      4.98 o 
  -3   1  12       98.08      103.72      8.52 o 
  -2   1  12      119.84      144.11     11.61 o 
  -1   1  12      254.39      241.47     17.71 o 
   0   1  12      158.23      153.02      9.93 o 
   1   1  12       71.54       54.10      5.97 o 
   2   1  12      197.46      192.18      9.05 o 
   3   1  12      844.23      872.82     19.66 o 
   4   1  12       76.16       87.93      6.40 o 
   5   1  12       26.89       36.20      4.93 o 
   6   1  12     1029.62      944.76     24.35 o 
   7   1  12       15.16        9.09      2.97 o 
   8   1  12       85.53       83.48      6.94 o 
   9   1  12      176.28      163.55      9.65 o 
  10   1  12      291.47      281.13     12.05 o 
  11   1  12       67.78       46.70      7.28 o 
  12   1  12       44.11       41.34      8.06 o 
  13   1  12      145.52      141.23     14.58 o 
  14   1  12       20.83        8.82      5.99 o 
  15   1  12       34.33       37.32     10.26 o 
  16   1  12       52.25       49.39     12.11 o 
  17   1  12       11.03        5.17      5.02 o 
  18   1  12        0.24        9.56      9.41 o 
  19   1  12        1.52        7.00      8.50 o 
 -19   2  12        6.86       -0.79      4.62 o 
 -18   2  12        2.15        1.57      3.71 o 
 -17   2  12       13.03        8.00      3.45 o 
 -16   2  12       33.19       25.98      6.20 o 
 -15   2  12      155.32      173.00     11.13 o 
 -14   2  12      103.73      114.74      9.08 o 
 -13   2  12      354.25      368.87     19.05 o 
 -12   2  12        4.01        0.57      2.43 o 
 -11   2  12       22.75       23.90      4.48 o 
 -10   2  12       11.12        9.07      3.43 o 
  -9   2  12       10.90        0.23      3.41 o 
  -8   2  12      351.29      345.15     20.39 o 
  -7   2  12     1318.93     1291.71     38.07 o 
  -6   2  12      230.57      234.41     16.16 o 
  -5   2  12       48.19       56.14      7.00 o 
  -4   2  12       93.67       92.08      8.55 o 
  -3   2  12     1583.09     1605.49     34.19 o 
  -2   2  12     1204.51     1198.90     33.05 o 
  -1   2  12      256.92      223.05     31.84 o 
   0   2  12        5.57        2.48      2.25 o 
   1   2  12      117.05      101.21      7.60 o 
   2   2  12       61.76       58.92      6.06 o 
   3   2  12        0.91        3.23      1.97 o 
   4   2  12      533.12      530.62     18.17 o 
   5   2  12     1012.13      965.96     45.01 o 
   6   2  12      126.22      116.36      7.28 o 
   7   2  12       21.10       17.41      2.85 o 
   8   2  12        0.03       -1.21      1.21 o 
   9   2  12        0.63        0.27      1.48 o 
  10   2  12       18.76       21.60      3.90 o 
  11   2  12       29.85       32.40      4.35 o 
  12   2  12      248.39      234.46     11.45 o 
  13   2  12       71.57       81.96     13.96 o 
  14   2  12        5.82        7.25      4.76 o 
  15   2  12      150.04      174.53     21.41 o 
  16   2  12       67.31       79.55     14.85 o 
  17   2  12        1.03       18.57      8.17 o 
  18   2  12        6.44        3.99     10.17 o 
 -18   3  12       19.20       12.49      5.68 o 
 -17   3  12       11.43        3.03      5.10 o 
 -16   3  12       26.18       11.31      8.91 o 
 -15   3  12        0.37       14.39      5.52 o 
 -14   3  12        0.11       -1.93      2.70 o 
 -13   3  12        4.11        2.93      2.30 o 
 -12   3  12       19.17       11.07      4.45 o 
 -11   3  12      261.65      239.34     16.50 o 
 -10   3  12      237.13      216.99     21.34 o 
  -9   3  12      696.13      700.06     30.27 o 
  -8   3  12       38.90       28.27      5.98 o 
  -7   3  12       22.74       17.47      5.30 o 
  -6   3  12        4.37       -0.29      3.57 o 
  -5   3  12      429.14      400.92     21.51 o 
  -4   3  12       32.38       20.62      3.87 o 
  -3   3  12      135.41      192.79     14.32 o 
  -2   3  12      825.07      846.30     16.61 o 
  -1   3  12       27.44       25.34      3.40 o 
   0   3  12      191.26      219.70     10.13 o 
   1   3  12      378.90      402.04     12.82 o 
   2   3  12       94.85      117.26      8.05 o 
   3   3  12      451.77      499.59     34.37 o 
   4   3  12      763.44      771.50     24.27 o 
   5   3  12      113.56      114.80      9.83 o 
   6   3  12       79.28       74.50      6.73 o 
   7   3  12       25.02       29.13      5.35 o 
   8   3  12      212.44      220.88     14.66 o 
   9   3  12       84.40       95.23      9.12 o 
  10   3  12      208.44      211.50     13.82 o 
  11   3  12      122.99      124.61     12.70 o 
  12   3  12       20.66       28.28      6.10 o 
  13   3  12       51.19       48.72      7.99 o 
  14   3  12       19.59       11.68      4.90 o 
  15   3  12        3.71        7.49      9.66 o 
  16   3  12        3.05       -4.64      5.37 o 
  17   3  12        0.12       -7.84     15.12 o 
  18   3  12       14.70       14.91      8.13 o 
 -17   4  12        7.97       -5.87      5.87 o 
 -16   4  12        9.21        2.40      3.64 o 
 -15   4  12       26.78       41.84     13.16 o 
 -14   4  12       27.35       33.97      9.62 o 
 -13   4  12       44.70       79.10     21.86 o 
 -12   4  12        1.97        7.62      4.33 o 
 -11   4  12        6.13       -1.65      5.09 o 
 -10   4  12        7.69        6.93      3.15 o 
  -9   4  12        6.34        2.43      1.96 o 
  -8   4  12      152.98      140.58      8.07 o 
  -7   4  12       34.69       29.46      3.86 o 
  -6   4  12      456.40      445.77     13.47 o 
  -5   4  12     1632.67     1587.19     27.34 o 
  -4   4  12      123.21      183.00     42.36 o 
  -3   4  12       50.51       55.73      8.03 o 
  -2   4  12       60.91       57.75      8.17 o 
  -1   4  12      875.31      806.43     28.95 o 
   0   4  12        6.88       14.90      6.84 o 
   1   4  12       19.65       17.10      4.87 o 
   2   4  12       30.36       29.66      3.95 o 
   3   4  12        0.99        0.13      2.03 o 
   4   4  12        5.31        4.20      2.88 o 
   5   4  12      381.36      391.59     15.22 o 
   6   4  12       35.57       27.20      3.95 o 
   7   4  12     1306.39     1267.54     46.38 o 
   8   4  12      227.93      293.57     26.68 o 
   9   4  12        2.98        3.96      3.86 o 
  10   4  12      270.79      286.93     19.28 o 
  11   4  12       16.64        7.08      6.56 o 
  12   4  12       13.62        4.76      3.07 o 
  13   4  12       25.50       43.33      7.93 o 
  14   4  12        0.57        4.34      6.10 o 
  15   4  12       23.48       20.94      8.71 o 
  16   4  12        0.21        1.91      3.96 o 
  17   4  12       80.94      119.54     23.44 o 
 -16   5  12       19.04       36.57     11.03 o 
 -15   5  12       21.44       29.00      9.84 o 
 -14   5  12        9.25       12.40      9.98 o 
 -13   5  12       27.73       12.11     13.89 o 
 -12   5  12        2.32       -1.40      9.36 o 
 -11   5  12       16.50       17.94      9.18 o 
 -10   5  12      149.14      156.88     19.78 o 
  -9   5  12        0.41        6.68      8.38 o 
  -8   5  12      399.98      358.53     40.86 o 
  -7   5  12      311.33      278.61     25.57 o 
  -6   5  12       61.82       56.53      5.70 o 
  -5   5  12      173.76      183.14     15.01 o 
  -4   5  12       82.97       62.87      8.12 o 
  -3   5  12        1.35       -2.03      5.83 o 
  -2   5  12        0.35        1.28      1.36 o 
  -1   5  12      158.56      127.59     19.85 o 
   0   5  12      102.12       72.98     11.25 o 
   1   5  12       24.62        5.35      6.46 o 
   2   5  12       38.34       37.40      7.46 o 
   3   5  12      413.31      423.69     23.39 o 
   4   5  12      112.68      104.37     20.94 o 
   5   5  12       89.98       91.23     12.32 o 
   6   5  12        0.28       -5.83     12.77 o 
   7   5  12       78.46       54.32      8.02 o 
   8   5  12      170.82      179.20     18.34 o 
   9   5  12       36.90       32.02      6.94 o 
  10   5  12        4.62        5.72      3.01 o 
  11   5  12       27.29       32.67      7.48 o 
  12   5  12        9.47        3.91      6.60 o 
  13   5  12        7.97       18.10      7.96 o 
  14   5  12       78.40       91.54     16.20 o 
  15   5  12        0.87        5.25      5.82 o 
 -15   6  12       85.51      123.69     31.58 o 
 -14   6  12       12.65       28.12     17.54 o 
 -13   6  12       52.14       93.04     26.53 o 
 -12   6  12      118.21      146.35     22.91 o 
 -11   6  12       10.14        9.84      7.38 o 
 -10   6  12        9.83       14.57      6.47 o 
  -9   6  12        6.21       34.20     11.30 o 
  -8   6  12       22.39       26.11     10.41 o 
  -7   6  12       67.32       69.77     15.07 o 
  -6   6  12       28.47       64.21     19.25 o 
  -5   6  12       31.59       45.36     17.21 o 
  -4   6  12       81.34       89.02     22.54 o 
  -3   6  12       51.35       38.77     15.51 o 
  -2   6  12       22.82       23.70     10.95 o 
  -1   6  12        7.12       -3.34      6.69 o 
   0   6  12       40.57       70.64     18.91 o 
   1   6  12       50.85       46.38      9.19 o 
   2   6  12        9.64       20.33     12.45 o 
   3   6  12       59.59       64.13     17.45 o 
   4   6  12       71.12       96.98     22.30 o 
   5   6  12      103.54      125.91     24.64 o 
   6   6  12       90.25       99.82     21.35 o 
   7   6  12       20.01       19.22      9.06 o 
   8   6  12      150.64      173.69     20.64 o 
   9   6  12        5.96       16.39      6.44 o 
  10   6  12        7.11        8.64      4.40 o 
  11   6  12        0.21       -4.15      4.29 o 
  12   6  12        2.42        4.89      5.73 o 
  13   6  12        7.61       10.15      6.98 o 
  14   6  12        8.14       12.46      7.40 o 
 -12   7  12       10.90       11.34      6.44 o 
 -11   7  12        7.63        7.36      8.54 o 
 -10   7  12       14.90       -1.96      8.43 o 
  -9   7  12       19.69       13.66      7.95 o 
  -8   7  12       54.74       37.33      9.75 o 
  -7   7  12        1.90        6.34      5.99 o 
  -6   7  12       70.56       88.90     23.98 o 
  -5   7  12       14.25        3.80      6.95 o 
  -4   7  12       45.83       51.36     19.09 o 
  -3   7  12       18.88       18.44      8.01 o 
  -2   7  12       20.79       17.72     10.72 o 
  -1   7  12        1.48        0.14      7.93 o 
   0   7  12       19.25       19.24     11.25 o 
   1   7  12       49.66       26.69     12.75 o 
   2   7  12      117.76      125.71     26.36 o 
   3   7  12        1.57        2.31      5.21 o 
   4   7  12       30.82       26.22     11.29 o 
   5   7  12       66.32       83.46     21.27 o 
   6   7  12       15.08        8.52     10.36 o 
   7   7  12      135.18      132.15     25.16 o 
   8   7  12        3.94        5.80      9.78 o 
   9   7  12       78.92       94.33     16.02 o 
  10   7  12       10.23       27.33     13.45 o 
  11   7  12        2.21       -4.10      5.53 o 
  -9   8  12        7.60       -2.53      6.81 o 
  -8   8  12       69.34      110.31     19.39 o 
  -7   8  12       36.01       38.45     14.18 o 
  -6   8  12        0.99       22.89     14.47 o 
  -5   8  12        5.79        8.99      9.91 o 
  -4   8  12       30.22       30.42     14.44 o 
  -3   8  12        0.38       -1.03      5.85 o 
  -2   8  12       68.29       66.92     22.24 o 
  -1   8  12        0.02       50.21     17.75 o 
   0   8  12       11.89       15.42     11.54 o 
   1   8  12        2.21       11.21     12.43 o 
   2   8  12       32.88       19.52     11.54 o 
   3   8  12        7.81        9.65     10.64 o 
   4   8  12        0.57       10.13      9.55 o 
   5   8  12        4.68       15.29     11.57 o 
   6   8  12       41.79       45.94     16.66 o 
   7   8  12        0.64        5.80      5.15 o 
   8   8  12        0.26      -11.00     11.00 o 
 -19   0  13        0.33       -6.67      6.71 o 
 -17   0  13       77.31      115.88     22.55 o 
 -15   0  13       39.00       52.29      7.47 o 
 -13   0  13       54.90       65.68      7.87 o 
 -11   0  13      371.15      389.04     17.23 o 
  -9   0  13        1.16       -0.27      3.55 o 
  -7   0  13        0.40       -1.29      1.63 o 
  -5   0  13       45.91       39.89     11.88 o 
  -3   0  13      442.87      390.90     12.23 o 
  -1   0  13       96.84      109.76      7.42 o 
   1   0  13      217.55      219.71     11.57 o 
   3   0  13        0.52       13.15      3.95 o 
   5   0  13     1446.02     1466.27     54.31 o 
   7   0  13      780.70      726.04     42.26 o 
   9   0  13     1748.56     1707.48     39.25 o 
  11   0  13        0.28        2.71      3.40 o 
  13   0  13      124.60      123.31     16.52 o 
  15   0  13        1.00       -4.87      4.96 o 
  17   0  13       15.65       10.17      8.65 o 
 -19   1  13        6.20       24.38      8.49 o 
 -18   1  13        0.00        5.06      4.33 o 
 -17   1  13       40.90       64.96     12.25 o 
 -16   1  13        0.10       -2.02      2.50 o 
 -15   1  13      128.70      120.76      9.34 o 
 -14   1  13      204.82      217.47     12.35 o 
 -13   1  13      123.53      131.51      9.43 o 
 -12   1  13       49.45       53.25      5.78 o 
 -11   1  13       72.23       82.97      7.23 o 
 -10   1  13      105.15       99.55      9.59 o 
  -9   1  13       17.66       21.36      7.35 o 
  -8   1  13        0.01        0.88      2.97 o 
  -7   1  13       23.02       28.43      6.16 o 
  -6   1  13       90.98       90.69      8.81 o 
  -5   1  13      127.59      111.04     11.16 o 
  -4   1  13      498.13      541.02     20.45 o 
  -3   1  13      442.59      444.15     21.26 o 
  -2   1  13      341.03      318.08     17.80 o 
  -1   1  13       90.11       96.26     11.72 o 
   0   1  13        2.80        6.50      2.40 o 
   1   1  13        8.69       16.55      3.99 o 
   2   1  13      130.05      123.80      9.27 o 
   3   1  13      632.39      669.41     17.92 o 
   4   1  13       55.98       50.40      5.03 o 
   5   1  13     1044.14     1060.81     27.01 o 
   6   1  13      104.02      115.21      8.68 o 
   7   1  13       74.24       63.95      5.99 o 
   8   1  13      250.19      257.14     12.75 o 
   9   1  13       47.18       38.22      5.07 o 
  10   1  13        0.16       -0.61      1.54 o 
  11   1  13      248.04      216.90     10.54 o 
  12   1  13        2.67       -0.22      3.97 o 
  13   1  13       33.06       26.19      6.77 o 
  14   1  13        2.25        2.74      3.54 o 
  15   1  13       27.36       35.20      9.89 o 
  16   1  13       23.41       27.20     10.45 o 
  17   1  13        5.70        1.25      5.08 o 
  18   1  13        8.01      -13.52     13.52 o 
 -19   2  13        7.75        0.53      9.81 o 
 -18   2  13        1.91        3.50      2.84 o 
 -17   2  13        3.54        1.37      2.87 o 
 -16   2  13        0.35        1.06      2.52 o 
 -15   2  13       31.10       18.77      4.80 o 
 -14   2  13       87.69       85.37      7.97 o 
 -13   2  13        6.40       15.03      4.89 o 
 -12   2  13      377.83      372.05     18.74 o 
 -11   2  13      225.81      236.75     15.02 o 
 -10   2  13        0.48        2.36      3.27 o 
  -9   2  13      483.43      518.79     25.63 o 
  -8   2  13      901.66      870.70     32.77 o 
  -7   2  13       65.92       56.30      8.63 o 
  -6   2  13       77.57       62.18     11.96 o 
  -5   2  13      129.08      101.14     10.89 o 
  -4   2  13     1347.56     1359.78     33.18 o 
  -3   2  13      969.93      952.28     31.20 o 
  -2   2  13       26.21       26.63      4.74 o 
  -1   2  13      387.60      403.24     19.68 o 
   0   2  13      344.10      344.31     13.06 o 
   1   2  13       11.43       12.54      3.31 o 
   2   2  13       22.67       22.55      3.52 o 
   3   2  13     1030.88     1033.40     23.29 o 
   4   2  13      445.20      448.60     17.21 o 
   5   2  13       10.00        5.22      5.39 o 
   6   2  13        2.62        6.93      2.16 o 
   7   2  13      174.34      152.30      8.59 o 
   8   2  13       13.58        8.03      2.42 o 
   9   2  13        3.46        6.40      2.39 o 
  10   2  13      221.63      232.91     12.06 o 
  11   2  13      321.32      344.07     14.57 o 
  12   2  13       33.87       28.52      8.63 o 
  13   2  13        3.68       -0.71      3.69 o 
  14   2  13       23.67       12.21     10.25 o 
  15   2  13        0.00        6.70      4.85 o 
  16   2  13        6.39        9.95      5.16 o 
  17   2  13       62.78       73.70     15.75 o 
  18   2  13       15.68        9.34      7.36 o 
 -18   3  13       14.46       16.19      5.29 o 
 -17   3  13       15.57        4.98      8.32 o 
 -16   3  13        0.01       -3.95      4.46 o 
 -15   3  13       39.62       42.83      8.73 o 
 -14   3  13       19.78       14.80      4.58 o 
 -13   3  13       31.04       34.52      5.97 o 
 -12   3  13       19.67        8.67      3.36 o 
 -11   3  13       65.95       64.83      9.03 o 
 -10   3  13      225.44      209.20     21.48 o 
  -9   3  13        0.05       -4.91      4.91 o 
  -8   3  13      239.86      225.68     17.44 o 
  -7   3  13        9.68        0.44      3.54 o 
  -6   3  13        1.20       -0.78      4.15 o 
  -5   3  13      224.93      209.08     16.73 o 
  -4   3  13        2.12       -2.34      4.68 o 
  -3   3  13      363.32      353.85     19.79 o 
  -2   3  13       16.55       13.07      2.62 o 
  -1   3  13      286.64      255.41      9.95 o 
   0   3  13       69.95       69.37      5.80 o 
   1   3  13        7.48        6.32      2.14 o 
   2   3  13        4.71        3.10      2.38 o 
   3   3  13       14.80       15.40      3.87 o 
   4   3  13      834.04      788.78     26.35 o 
   5   3  13      313.43      312.44     15.97 o 
   6   3  13      835.31      817.65     22.17 o 
   7   3  13      667.16      643.38     39.22 o 
   8   3  13       53.46       65.83      8.08 o 
   9   3  13      188.45      171.89     12.39 o 
  10   3  13       80.46       68.03      8.06 o 
  11   3  13        0.32        3.46      4.74 o 
  12   3  13        8.32       11.92      4.24 o 
  13   3  13        9.58        7.64      4.05 o 
  14   3  13        4.78        3.81      4.20 o 
  15   3  13        1.36        0.12      5.58 o 
  16   3  13       15.24       17.58      7.58 o 
  17   3  13        1.07        9.15      7.43 o 
 -17   4  13        0.34        2.03      4.42 o 
 -16   4  13        8.63       -1.49      4.47 o 
 -15   4  13       14.36       30.44     10.19 o 
 -14   4  13       41.25       32.19      8.04 o 
 -13   4  13        0.87      -12.09     12.09 o 
 -12   4  13        1.96        0.72      5.56 o 
 -11   4  13       90.89      101.59     12.86 o 
 -10   4  13       86.79       96.97     12.37 o 
  -9   4  13        4.39       -4.26      4.26 o 
  -8   4  13      153.25      153.78     15.20 o 
  -7   4  13       27.77       21.09      6.77 o 
  -6   4  13      137.10      149.61     14.60 o 
  -5   4  13        2.28        4.52      2.78 o 
  -4   4  13        8.51       10.31      2.26 o 
  -3   4  13      205.76      207.12     19.89 o 
  -2   4  13      288.99      274.06     17.72 o 
  -1   4  13        0.99       -4.01      4.29 o 
   0   4  13      689.56      640.80     29.15 o 
   1   4  13       33.99       37.36      5.94 o 
   2   4  13       58.62       57.58      5.99 o 
   3   4  13       70.95       67.72      7.35 o 
   4   4  13       26.84       13.24      5.04 o 
   5   4  13      185.26      172.98     11.99 o 
   6   4  13      480.38      483.63     20.90 o 
   7   4  13        2.58        5.98      4.03 o 
   8   4  13     1349.35     1393.81     48.83 o 
   9   4  13      107.08      122.52     12.76 o 
  10   4  13       32.45       26.56      6.31 o 
  11   4  13        4.77        3.70      3.58 o 
  12   4  13       68.29       74.66     10.30 o 
  13   4  13        0.05        2.12      3.85 o 
  14   4  13        3.62       16.52      7.79 o 
  15   4  13       20.71       31.94     20.56 o 
  16   4  13       19.34       26.05     14.63 o 
 -16   5  13        0.45       10.16      6.38 o 
 -15   5  13       17.66       27.43      9.70 o 
 -14   5  13        0.31      -11.78     11.78 o 
 -13   5  13        0.02       -6.08      7.59 o 
 -12   5  13        2.18       -9.09      9.09 o 
 -11   5  13       29.57       30.61      9.38 o 
 -10   5  13        5.36        3.36      7.98 o 
  -9   5  13      122.52      113.56     17.70 o 
  -8   5  13        0.07       -1.69      8.32 o 
  -7   5  13      145.85      172.85     21.23 o 
  -6   5  13      222.64      226.19     23.45 o 
  -5   5  13        0.13       -4.04      4.04 o 
  -4   5  13        5.36       15.67     11.42 o 
  -3   5  13       49.40       56.41     17.09 o 
  -2   5  13       15.27       52.38     16.76 o 
  -1   5  13        1.19        4.28      2.08 o 
   0   5  13      257.69      249.69     21.00 o 
   1   5  13      128.62       93.82     21.10 o 
   2   5  13      291.15       68.79    121.17 o 
   3   5  13        0.96        1.30      8.03 o 
   4   5  13       41.85       31.84     11.55 o 
   5   5  13        7.72        3.32      5.57 o 
   6   5  13      133.54      121.63     14.66 o 
   7   5  13       53.00       45.48      9.30 o 
   8   5  13        2.32       -0.99      3.56 o 
   9   5  13        0.29        2.88      3.13 o 
  10   5  13      218.00      231.25     18.51 o 
  11   5  13       18.19       17.79      5.50 o 
  12   5  13        3.05        6.46     24.11 o 
  13   5  13        5.38       -0.22      5.37 o 
  14   5  13       26.30       41.88     19.14 o 
  15   5  13       19.12       30.26      9.94 o 
 -14   6  13       82.50      119.09     30.20 o 
 -13   6  13       52.35       51.49     21.71 o 
 -12   6  13       68.98       76.69     16.02 o 
 -11   6  13      120.54      125.11     20.03 o 
 -10   6  13       18.23       34.09     11.20 o 
  -9   6  13       98.48       91.83     16.60 o 
  -8   6  13       38.42       31.91      9.84 o 
  -7   6  13        4.86        5.20      3.95 o 
  -6   6  13        1.66       -5.91     15.36 o 
  -5   6  13      158.62      165.13     30.67 o 
  -4   6  13      111.45      103.31     24.42 o 
  -3   6  13        2.81       37.13     16.22 o 
  -2   6  13      270.41      260.22     37.36 o 
  -1   6  13      123.95      129.50     26.50 o 
   0   6  13        0.16       -7.53     10.69 o 
   1   6  13        2.02       -0.79      6.14 o 
   2   6  13        5.10        2.17      6.59 o 
   3   6  13        9.84       15.92     11.02 o 
   4   6  13        8.87        6.64      7.68 o 
   5   6  13        3.06       13.71      9.77 o 
   6   6  13       33.08       45.86     15.35 o 
   7   6  13       21.00       26.94     12.15 o 
   8   6  13       14.66       20.02      6.33 o 
   9   6  13       16.48       13.70      5.49 o 
  10   6  13        2.64       -1.74      5.70 o 
  11   6  13       20.75       16.54      6.58 o 
  12   6  13       15.31       11.52     11.48 o 
  13   6  13        7.12        0.34      5.51 o 
 -11   7  13       67.19       58.19     14.78 o 
 -10   7  13       13.89        6.62      5.19 o 
  -9   7  13        3.63        1.43     10.55 o 
  -8   7  13       11.62       13.08      5.96 o 
  -7   7  13        0.23        4.28      6.71 o 
  -6   7  13       10.77        6.85      6.90 o 
  -5   7  13       40.22       69.95     21.72 o 
  -4   7  13       48.01       61.08     21.03 o 
  -3   7  13       39.38       68.12     21.15 o 
  -2   7  13        0.20       -8.19      8.35 o 
  -1   7  13       11.73       10.03     11.87 o 
   0   7  13        0.21       -4.00      6.31 o 
   1   7  13       51.12       50.08     17.81 o 
   2   7  13        1.45       17.89     11.36 o 
   3   7  13        0.23       -5.05      6.78 o 
   4   7  13       20.49       20.16     10.61 o 
   5   7  13       11.07       20.84     11.46 o 
   6   7  13       10.09       17.26      9.60 o 
   7   7  13        1.65        0.62      4.57 o 
   8   7  13      110.51      107.82     17.92 o 
   9   7  13        5.19       14.26      7.80 o 
  10   7  13        1.19       -1.79      5.44 o 
  11   7  13        2.62       14.79      8.21 o 
  -8   8  13        3.36      -11.09     11.09 o 
  -7   8  13       54.22       57.48     13.64 o 
  -6   8  13        0.23        6.79      9.06 o 
  -5   8  13        2.24      -12.67     12.67 o 
  -4   8  13       14.57       17.44     11.28 o 
  -3   8  13       65.81       63.73     21.87 o 
  -2   8  13        1.22        1.71      5.93 o 
  -1   8  13       19.24       13.35     12.53 o 
   0   8  13       15.55        0.32      5.94 o 
   1   8  13      106.21      126.42     29.14 o 
   2   8  13       18.04       21.86     11.53 o 
   3   8  13       77.99      114.29     26.96 o 
   4   8  13       17.90       25.13     13.96 o 
   5   8  13       11.34        5.81      6.22 o 
   6   8  13        4.08        0.47      7.25 o 
   7   8  13        7.87        4.22      5.02 o 
 -18   0  14       94.14      122.44     24.58 o 
 -16   0  14       14.28       10.21      5.65 o 
 -14   0  14        1.26        4.58      4.56 o 
 -12   0  14      141.50      168.93     14.16 o 
 -10   0  14       67.33       67.67      6.68 o 
  -8   0  14     2608.05     2527.55     46.04 o 
  -6   0  14        5.22        7.34      4.51 o 
  -4   0  14       84.54       60.89      4.67 o 
  -2   0  14      308.73      303.16     12.03 o 
   0   0  14      565.15      644.95     52.12 o 
   2   0  14     1211.16     1211.49     29.23 o 
   4   0  14     2259.92     2303.83     91.43 o 
   6   0  14      338.92      399.50     30.13 o 
   8   0  14       61.43       71.15     10.16 o 
  10   0  14      112.77       97.65     11.35 o 
  12   0  14      379.39      382.67     18.02 o 
  14   0  14        7.80        6.21      4.54 o 
  16   0  14        0.37      -13.04     13.04 o 
 -18   1  14       23.18       13.52      6.50 o 
 -17   1  14       72.34       79.96     11.19 o 
 -16   1  14       34.83       31.70      5.96 o 
 -15   1  14       23.10       21.07      4.36 o 
 -14   1  14      196.34      201.36     11.96 o 
 -13   1  14      105.22      110.59      8.68 o 
 -12   1  14       34.28       45.09      5.47 o 
 -11   1  14      307.83      307.45     13.86 o 
 -10   1  14      423.35      474.61     21.07 o 
  -9   1  14       60.34       47.54      6.62 o 
  -8   1  14      162.51      155.75     11.86 o 
  -7   1  14      185.29      183.34     14.92 o 
  -6   1  14       39.79       54.60      7.35 o 
  -5   1  14       84.29       97.37      9.37 o 
  -4   1  14       19.49        8.34      4.22 o 
  -3   1  14      320.65      301.28     18.19 o 
  -2   1  14       89.35      102.30     10.63 o 
  -1   1  14      646.33      679.07     22.26 o 
   0   1  14      981.46      974.10     23.84 o 
   1   1  14       39.08       45.92      5.45 o 
   2   1  14      258.93      270.22     18.49 o 
   3   1  14       14.74       23.54      4.31 o 
   4   1  14        9.78        7.71      3.09 o 
   5   1  14       40.02       45.63      6.33 o 
   6   1  14     1378.06     1406.04     34.09 o 
   7   1  14      287.00      268.49     12.70 o 
   8   1  14      148.50      143.81      9.23 o 
   9   1  14       40.61       36.57      5.33 o 
  10   1  14       23.17       12.58      5.04 o 
  11   1  14       20.81       23.65      3.84 o 
  12   1  14        6.50        8.53      5.56 o 
  13   1  14       71.12       83.76     12.02 o 
  14   1  14       30.50       31.37      7.84 o 
  15   1  14        7.54        4.21      4.20 o 
  16   1  14        9.11        6.91      5.85 o 
  17   1  14       11.73        5.66     14.37 o 
  18   1  14        8.72        5.47      6.63 o 
 -18   2  14        1.90       -1.19      4.23 o 
 -17   2  14        4.62        3.45      4.38 o 
 -16   2  14       56.42       71.68      8.81 o 
 -15   2  14        4.28        3.62      2.97 o 
 -14   2  14        1.07        3.53      2.39 o 
 -13   2  14      287.11      278.88     16.91 o 
 -12   2  14        4.92        5.49      5.48 o 
 -11   2  14      284.44      281.42     16.74 o 
 -10   2  14      723.60      735.42     26.53 o 
  -9   2  14      281.11      252.70     18.56 o 
  -8   2  14      181.60      171.40     20.26 o 
  -7   2  14       16.83       13.54      4.86 o 
  -6   2  14      240.62      246.47     17.62 o 
  -5   2  14      105.07      103.64     11.18 o 
  -4   2  14       62.65       72.63      9.34 o 
  -3   2  14       88.86       92.25     11.33 o 
  -2   2  14      126.68      154.92     11.24 o 
  -1   2  14     1395.03     1420.93     94.54 o 
   0   2  14      137.96      130.94     14.73 o 
   1   2  14      839.06      801.00     19.71 o 
   2   2  14       49.15       51.78      5.36 o 
   3   2  14      497.51      519.64     17.07 o 
   4   2  14       26.51       19.27      5.64 o 
   5   2  14        0.03       -1.50      3.14 o 
   6   2  14       14.55       12.35      2.88 o 
   7   2  14       76.08       91.45      7.07 o 
   8   2  14        1.56        2.30      1.94 o 
   9   2  14      219.90      236.31     10.26 o 
  10   2  14        0.02        0.02      1.38 o 
  11   2  14        7.93       11.15      3.08 o 
  12   2  14      159.79      185.75     16.49 o 
  13   2  14       35.79       31.40      7.42 o 
  14   2  14       57.91       68.09     15.67 o 
  15   2  14        5.35       36.90     11.20 o 
  16   2  14        3.74       -4.43      4.43 o 
  17   2  14        5.75       -6.85      6.85 o 
 -17   3  14        0.00       -3.36      3.36 o 
 -16   3  14       11.13        2.33      3.19 o 
 -15   3  14        6.17        3.39      6.16 o 
 -14   3  14       17.41       14.17     11.48 o 
 -13   3  14        1.07        2.07      4.42 o 
 -12   3  14       22.47       20.85      4.97 o 
 -11   3  14        5.36        1.79      2.67 o 
 -10   3  14      124.14      115.02     16.48 o 
  -9   3  14        0.06       -1.30      3.21 o 
  -8   3  14       47.70       39.83      7.99 o 
  -7   3  14      175.20      155.01     14.64 o 
  -6   3  14      163.69      152.49     14.28 o 
  -5   3  14       27.91       29.43      6.75 o 
  -4   3  14      280.64      281.36     18.97 o 
  -3   3  14      150.88      148.13     13.80 o 
  -2   3  14      221.08      206.16     15.26 o 
  -1   3  14      128.97      133.09      7.13 o 
   0   3  14      218.30      217.16     11.05 o 
   1   3  14      342.98      360.68     16.24 o 
   2   3  14       12.46       14.48      3.26 o 
   3   3  14       34.78       27.87      5.16 o 
   4   3  14        1.52        5.13      3.09 o 
   5   3  14      155.92      156.63      9.89 o 
   6   3  14      700.83      696.61     21.11 o 
   7   3  14      176.08      198.04     11.37 o 
   8   3  14       10.61        1.45      2.56 o 
   9   3  14      616.09      608.88     23.65 o 
  10   3  14       60.48       65.29      8.09 o 
  11   3  14        5.93        4.86      2.84 o 
  12   3  14        9.37        5.45      5.62 o 
  13   3  14       39.15       34.50      7.48 o 
  14   3  14       27.23       45.76      8.47 o 
  15   3  14       15.96       15.49      6.65 o 
  16   3  14        0.48        7.01      6.48 o 
 -16   4  14        0.07       -8.39      8.39 o 
 -15   4  14       21.24       19.45     11.62 o 
 -14   4  14        1.79       -1.02      8.39 o 
 -13   4  14        6.41        4.15     12.45 o 
 -12   4  14        1.20        2.63      5.58 o 
 -11   4  14        0.16        2.92      5.62 o 
 -10   4  14        1.04        5.07      3.92 o 
  -9   4  14       94.60       77.33     11.37 o 
  -8   4  14      165.73      168.54     16.17 o 
  -7   4  14      306.29      321.75     21.96 o 
  -6   4  14       82.93       79.68     11.06 o 
  -5   4  14        6.14       11.43      4.87 o 
  -4   4  14      368.19      354.09     22.13 o 
  -3   4  14       22.93       19.50      2.69 o 
  -2   4  14        3.87        1.58      2.58 o 
  -1   4  14      384.42      358.92     13.84 o 
   0   4  14       41.27       39.30      4.96 o 
   1   4  14      614.00      628.38     22.42 o 
   2   4  14        4.03        3.63      1.93 o 
   3   4  14      319.26      314.82     16.36 o 
   4   4  14       90.66      100.70      9.04 o 
   5   4  14       41.19       36.95      6.05 o 
   6   4  14        8.70       12.40      4.14 o 
   7   4  14      291.03      300.69     17.53 o 
   8   4  14        3.26        6.86      2.96 o 
   9   4  14      190.10      210.94     16.97 o 
  10   4  14      101.62      141.67     14.22 o 
  11   4  14       82.01       82.02     11.85 o 
  12   4  14        1.03        2.23      4.14 o 
  13   4  14       10.18        8.16      4.17 o 
  14   4  14        9.42        6.51      6.63 o 
  15   4  14        2.86       -0.49      5.33 o 
 -15   5  14       23.03       13.16      7.20 o 
 -14   5  14        4.90       -2.11      7.19 o 
 -13   5  14        0.42      -11.97     11.97 o 
 -12   5  14       16.29       19.28      9.31 o 
 -11   5  14       27.40       28.72      9.09 o 
 -10   5  14        5.61        9.82      5.57 o 
  -9   5  14        0.34       -0.19     13.73 o 
  -8   5  14       71.08       76.88     14.78 o 
  -7   5  14        0.53       -0.22      4.72 o 
  -6   5  14        8.71        8.98      6.25 o 
  -5   5  14        3.02       -1.72      7.18 o 
  -4   5  14      145.10      108.21     24.16 o 
  -3   5  14       27.43        8.44      9.53 o 
  -2   5  14        4.59        9.88      6.58 o 
  -1   5  14        4.53       -4.69      9.40 o 
   0   5  14        0.78        1.17      1.83 o 
   1   5  14       15.50       11.35      2.33 o 
   2   5  14       25.93       26.41     12.66 o 
   3   5  14      173.94      198.39     17.98 o 
   4   5  14        1.23       -1.38      3.68 o 
   5   5  14        0.01       -5.09     11.28 o 
   6   5  14        0.06       -2.03      3.26 o 
   7   5  14        3.37        6.62      3.45 o 
   8   5  14        1.76       -5.86      5.86 o 
   9   5  14       12.31        9.29      4.12 o 
  10   5  14       14.54        9.65      6.09 o 
  11   5  14        3.41        5.25      4.08 o 
  12   5  14        6.28       11.02      5.84 o 
  13   5  14        6.94        3.24      4.51 o 
  14   5  14        6.63        9.35      4.70 o 
 -13   6  14       32.80       39.04     18.16 o 
 -12   6  14       21.72       23.73     10.23 o 
 -11   6  14       45.54       51.42     12.83 o 
 -10   6  14      151.52      171.29     22.73 o 
  -9   6  14        0.06       -0.07      5.93 o 
  -8   6  14       67.55       74.09     15.17 o 
  -7   6  14        6.10       28.31      9.84 o 
  -6   6  14       92.02      122.33     37.58 o 
  -5   6  14       60.16       55.08     20.61 o 
  -4   6  14       50.96       92.10     24.16 o 
  -3   6  14        7.52        0.73      5.25 o 
  -2   6  14       10.63       17.39     12.27 o 
  -1   6  14      106.12       78.20     22.60 o 
   0   6  14       19.50       29.32     11.87 o 
   1   6  14       28.91       30.07     13.56 o 
   2   6  14      110.50      140.70     27.73 o 
   3   6  14        1.82       11.37     10.46 o 
   4   6  14        7.34        2.25      4.97 o 
   5   6  14       24.72       26.52     14.24 o 
   6   6  14       14.91       11.51      5.76 o 
   7   6  14       29.13       46.42     14.27 o 
   8   6  14        5.54       10.00      5.09 o 
   9   6  14       32.32       31.80      9.72 o 
  10   6  14        0.13        0.99      4.72 o 
  11   6  14       10.10       12.53     16.93 o 
  12   6  14       83.70      121.48     18.75 o 
 -11   7  14       31.54       49.24     13.67 o 
 -10   7  14       95.55      104.42     34.02 o 
  -9   7  14       23.64       15.66     16.22 o 
  -8   7  14        5.69       -1.21      5.00 o 
  -7   7  14        1.21       47.00     12.95 o 
  -6   7  14        3.70       -4.60     13.36 o 
  -5   7  14        0.05        7.26      6.21 o 
  -4   7  14        7.43       31.96     15.51 o 
  -3   7  14       12.95       -5.79      9.91 o 
  -2   7  14       10.36        2.27      7.00 o 
  -1   7  14        5.64        0.05      8.23 o 
   0   7  14       15.19       18.37     12.64 o 
   1   7  14        0.50      -11.81     11.81 o 
   2   7  14        5.94       -5.11      8.69 o 
   3   7  14       18.39        8.61      6.68 o 
   4   7  14        9.69       -2.72      7.12 o 
   5   7  14       14.96       26.15     14.03 o 
   6   7  14        2.10      -11.62     11.62 o 
   7   7  14        0.12       16.76     10.57 o 
   8   7  14        2.39        2.42      3.18 o 
   9   7  14        8.24       18.39      8.03 o 
  10   7  14       14.01       25.24      9.15 o 
  -6   8  14        6.77       25.99     11.53 o 
  -5   8  14        1.63       12.33      8.45 o 
  -4   8  14       36.53       34.46     15.64 o 
  -3   8  14        0.02        9.46      6.90 o 
  -2   8  14       37.93       67.08     22.89 o 
  -1   8  14        7.62       28.36     13.51 o 
   0   8  14       58.41       37.91     17.28 o 
   1   8  14        3.90       -6.48      8.92 o 
   2   8  14       11.56       13.73     10.50 o 
   3   8  14      120.88      133.97     29.79 o 
   4   8  14       99.07      112.88     28.36 o 
   5   8  14       16.56       -0.05      5.12 o 
 -17   0  15      144.76      123.02     25.14 o 
 -15   0  15       13.82       30.35      8.45 o 
 -13   0  15      106.93      107.05      9.93 o 
 -11   0  15       19.32        9.48      3.06 o 
  -9   0  15     1399.06     1418.53     33.79 o 
  -7   0  15      370.17      362.59     25.93 o 
  -5   0  15      345.13      411.58     38.44 o 
  -3   0  15      487.19      504.46     14.23 o 
  -1   0  15      984.10      990.25     23.98 o 
   1   0  15     1091.46     1049.91     33.34 o 
   3   0  15     1935.03     2005.95     60.47 o 
   5   0  15      904.96      911.26     67.88 o 
   7   0  15        2.74       -2.13      4.24 o 
   9   0  15      675.96      702.92     32.38 o 
  11   0  15      221.41      239.93     28.41 o 
  13   0  15       73.39       72.24     20.39 o 
  15   0  15        2.14        7.32      9.03 o 
  17   0  15        2.68       22.80     13.46 o 
 -18   1  15        4.36       14.85      9.44 o 
 -17   1  15       24.88       21.44      6.11 o 
 -16   1  15       37.75       48.42      9.42 o 
 -15   1  15        3.22       -1.87      3.13 o 
 -14   1  15      103.40       97.03      8.51 o 
 -13   1  15       39.01       33.97      4.99 o 
 -12   1  15       13.50       16.26      3.91 o 
 -11   1  15      388.08      383.30     15.57 o 
 -10   1  15      119.11      108.63      8.14 o 
  -9   1  15       90.17       79.52      8.84 o 
  -8   1  15       24.89       25.29      5.36 o 
  -7   1  15      162.48      176.88     15.04 o 
  -6   1  15        7.06        1.36      3.07 o 
  -5   1  15        4.57        1.00      2.86 o 
  -4   1  15      169.02      176.65     12.66 o 
  -3   1  15      803.15      883.54     32.27 o 
  -2   1  15      101.06       97.39     10.23 o 
  -1   1  15      104.37      109.80      9.22 o 
   0   1  15      139.44      141.06      9.74 o 
   1   1  15      341.92      340.25     14.72 o 
   2   1  15      117.50      125.52     19.33 o 
   3   1  15        7.66        5.29      3.08 o 
   4   1  15       47.48       37.75      5.42 o 
   5   1  15     2861.85     2795.33     47.73 o 
   6   1  15        2.14        1.62      2.78 o 
   7   1  15       11.34       11.11      2.84 o 
   8   1  15       27.87       29.86      4.60 o 
   9   1  15       61.83       58.00      5.88 o 
  10   1  15      302.48      276.25     14.17 o 
  11   1  15        9.30        3.36      2.30 o 
  12   1  15        5.11        0.59      3.26 o 
  13   1  15        3.57        3.00      4.91 o 
  14   1  15       20.19       14.04      4.87 o 
  15   1  15        5.35        0.71      6.20 o 
  16   1  15        6.73        1.87      4.30 o 
  17   1  15       16.46       30.22     10.07 o 
 -17   2  15       24.00       27.07      7.53 o 
 -16   2  15        0.38       -3.00      3.91 o 
 -15   2  15       92.05       97.63     13.38 o 
 -14   2  15       11.57        6.31      2.52 o 
 -13   2  15        0.85        1.35      2.26 o 
 -12   2  15      154.83      155.43     13.03 o 
 -11   2  15       79.06       83.75      9.99 o 
 -10   2  15      163.77      151.14     15.37 o 
  -9   2  15       12.21        7.37      4.64 o 
  -8   2  15       12.24       14.19      6.04 o 
  -7   2  15      132.13      141.12     13.99 o 
  -6   2  15      229.20      202.18     16.59 o 
  -5   2  15       99.06      103.34     16.32 o 
  -4   2  15      214.09      214.33     16.83 o 
  -3   2  15      576.63      607.10     27.50 o 
  -2   2  15       81.73       84.01     10.57 o 
  -1   2  15       40.72       37.00      7.13 o 
   0   2  15      139.57      156.29     21.48 o 
   1   2  15      158.05      148.43     11.97 o 
   2   2  15        3.55        8.65      3.17 o 
   3   2  15      429.16      401.56     15.56 o 
   4   2  15      145.84      141.63     18.59 o 
   5   2  15       32.84       36.29      9.87 o 
   6   2  15       35.21       48.64      6.58 o 
   7   2  15       10.89        7.29      2.38 o 
   8   2  15      103.84      120.64      8.39 o 
   9   2  15       98.94       90.57      6.72 o 
  10   2  15       28.83       26.39      3.64 o 
  11   2  15        9.03        7.61      3.76 o 
  12   2  15       63.76       68.74     10.40 o 
  13   2  15       57.87       38.03      8.52 o 
  14   2  15       83.92      110.01     14.03 o 
  15   2  15       13.49        6.60     12.28 o 
  16   2  15        0.10        2.32     19.19 o 
 -17   3  15        0.38       -5.09      5.09 o 
 -16   3  15        1.49       11.30      4.69 o 
 -15   3  15       46.31       51.06     10.12 o 
 -14   3  15        0.00       -0.83      5.39 o 
 -13   3  15        0.05        0.69      3.37 o 
 -12   3  15       14.01       12.56      4.32 o 
 -11   3  15        2.13        3.84      3.59 o 
 -10   3  15      107.96      108.58     16.01 o 
  -9   3  15        0.29       -1.27      3.38 o 
  -8   3  15      124.85      108.38     12.57 o 
  -7   3  15       21.05       19.19      7.27 o 
  -6   3  15      284.44      330.87     21.78 o 
  -5   3  15      118.82      107.88     12.32 o 
  -4   3  15       14.07       18.96      5.35 o 
  -3   3  15       25.88       69.25      9.96 o 
  -2   3  15      386.36      375.28     26.53 o 
  -1   3  15       95.16       78.67      9.74 o 
   0   3  15       48.19       64.13     11.15 o 
   1   3  15        0.06        2.74      3.25 o 
   2   3  15       14.36       21.62      4.61 o 
   3   3  15      651.50      604.36     34.77 o 
   4   3  15       23.64       19.35      6.33 o 
   5   3  15      492.71      469.31     17.58 o 
   6   3  15      790.50      736.47     22.24 o 
   7   3  15       82.66       92.64      8.11 o 
   8   3  15       22.40       26.75      5.68 o 
   9   3  15        0.01       -2.96      2.96 o 
  10   3  15       57.54       70.33     10.06 o 
  11   3  15       30.64       43.19      6.91 o 
  12   3  15       55.84       74.73     10.59 o 
  13   3  15       27.22       24.42      6.00 o 
  14   3  15       13.23       14.62      5.10 o 
  15   3  15        0.29       -3.40     12.03 o 
  16   3  15       35.76       46.20     12.28 o 
 -16   4  15        5.22        3.76      4.35 o 
 -15   4  15        2.41        1.18      9.14 o 
 -14   4  15       45.70       48.39     12.46 o 
 -13   4  15        4.82       -4.91      4.91 o 
 -12   4  15        1.81        1.77      7.00 o 
 -11   4  15       19.93       28.97      7.75 o 
 -10   4  15       51.22       69.74     11.55 o 
  -9   4  15       81.13       72.32     11.36 o 
  -8   4  15      173.43      169.99     20.07 o 
  -7   4  15        2.79        0.32      4.80 o 
  -6   4  15      169.03      167.84     16.48 o 
  -5   4  15       53.26       54.15      9.58 o 
  -4   4  15       29.50       28.19      6.30 o 
  -3   4  15        6.08       -0.61      6.05 o 
  -2   4  15      202.32      179.08      8.30 o 
  -1   4  15      191.99      170.45      9.95 o 
   0   4  15      354.77      347.99     14.04 o 
   1   4  15       83.65       84.20      8.34 o 
   2   4  15      717.39      708.08     24.59 o 
   3   4  15       19.10       13.83      6.23 o 
   4   4  15      132.57      126.76     10.63 o 
   5   4  15        1.96       -0.19      2.40 o 
   6   4  15        1.44       -1.94      2.16 o 
   7   4  15        2.70        6.87      3.14 o 
   8   4  15      122.21      137.89     12.39 o 
   9   4  15        8.45       21.95      7.14 o 
  10   4  15      117.40      102.85     12.48 o 
  11   4  15        0.91        2.68      5.57 o 
  12   4  15        0.09       -0.44      3.79 o 
  13   4  15        0.01       -5.45      5.45 o 
  14   4  15        3.36       13.74      7.32 o 
  15   4  15        1.41       -1.80     16.38 o 
 -14   5  15       30.97       17.43      8.60 o 
 -13   5  15       10.08       13.26      7.70 o 
 -12   5  15       40.45       27.88     13.12 o 
 -11   5  15       63.31       48.14     12.21 o 
 -10   5  15        2.84        1.66     11.82 o 
  -9   5  15       26.37       25.38      9.69 o 
  -8   5  15        0.14        0.70      5.00 o 
  -7   5  15        0.00       12.09      7.77 o 
  -6   5  15       12.99       17.27      8.49 o 
  -5   5  15        8.85        8.31      4.94 o 
  -4   5  15       92.54       83.77     22.50 o 
  -3   5  15        0.94        7.92     11.96 o 
  -2   5  15       59.19       48.34     17.79 o 
  -1   5  15        2.49        0.98      1.89 o 
   0   5  15       84.68       72.49     11.73 o 
   1   5  15       39.26       28.20      6.07 o 
   2   5  15      149.39      148.79     23.43 o 
   3   5  15       20.43       11.59      5.87 o 
   4   5  15       49.85       31.92      7.67 o 
   5   5  15        0.64       -2.24      5.87 o 
   6   5  15       44.04       49.38      9.87 o 
   7   5  15        0.00        7.83      4.43 o 
   8   5  15        0.65        1.19      3.23 o 
   9   5  15       27.95       36.48      7.54 o 
  10   5  15        1.35       -5.67      5.67 o 
  11   5  15       12.98       11.91      4.79 o 
  12   5  15        4.69       -2.43      4.02 o 
  13   5  15       26.90        1.35      8.37 o 
 -12   6  15       38.63       24.21     11.08 o 
 -11   6  15       97.06       98.76     18.29 o 
 -10   6  15        0.58       -3.08      8.32 o 
  -9   6  15       54.40       50.27     12.86 o 
  -8   6  15        1.19        1.18      5.42 o 
  -7   6  15       50.96       51.24     12.28 o 
  -6   6  15       10.83       21.88      9.37 o 
  -5   6  15       55.16       95.08     35.96 o 
  -4   6  15        0.00       -1.31      5.73 o 
  -3   6  15       13.39       17.70     11.61 o 
  -2   6  15        8.01       26.93     10.35 o 
  -1   6  15        4.98       14.37     12.95 o 
   0   6  15       26.37       53.23     17.67 o 
   1   6  15        0.48        3.10     10.08 o 
   2   6  15       23.86       23.97     12.29 o 
   3   6  15       38.36       74.47     21.56 o 
   4   6  15        0.62        4.97      3.47 o 
   5   6  15       46.24       55.73     10.79 o 
   6   6  15       36.80       39.83     14.59 o 
   7   6  15       20.08       16.23      5.64 o 
   8   6  15       10.66       11.65      4.78 o 
   9   6  15        0.55        5.95      4.00 o 
  10   6  15       15.86       23.35      7.53 o 
  11   6  15       25.97       22.32      7.84 o 
 -10   7  15        7.63        8.50      7.50 o 
  -9   7  15       11.00        9.60     10.56 o 
  -8   7  15       20.77       29.84     10.45 o 
  -7   7  15        1.75       -2.30     15.41 o 
  -6   7  15        3.97        7.31      6.19 o 
  -5   7  15        4.51       16.10     11.70 o 
  -4   7  15       13.63        2.12      8.14 o 
  -3   7  15       15.99        9.96     10.92 o 
  -2   7  15        5.07        7.72      5.73 o 
  -1   7  15       25.31       17.65     12.58 o 
   0   7  15        0.14      -12.25     12.25 o 
   1   7  15      103.21      111.04     26.85 o 
   2   7  15       18.59       29.72     14.57 o 
   3   7  15        1.92        4.06      8.57 o 
   4   7  15        0.08       -7.25      8.64 o 
   5   7  15        3.65       -5.09      5.67 o 
   6   7  15       11.52       -1.60      6.00 o 
   7   7  15        0.01       -2.00      4.73 o 
   8   7  15        4.28        9.63      5.23 o 
   9   7  15       46.28       56.75     13.24 o 
  -4   8  15        1.25       15.35     14.74 o 
  -3   8  15       54.30       79.24     25.19 o 
  -2   8  15       13.16       30.53     18.55 o 
  -1   8  15       36.87       59.29     21.50 o 
   0   8  15        0.04       -4.82      8.27 o 
   1   8  15       22.29       24.03     13.84 o 
   2   8  15        0.39        0.17      8.21 o 
   3   8  15        7.71       -4.54      8.55 o 
 -16   0  16      224.61      249.66     36.19 o 
 -14   0  16       39.47       34.07     12.89 o 
 -12   0  16        0.53       -4.10      4.10 o 
 -10   0  16      341.26      315.10     19.79 o 
  -8   0  16       25.63       37.83      9.41 o 
  -6   0  16      444.91      423.50     28.88 o 
  -4   0  16       74.67       67.47     15.91 o 
  -2   0  16       61.22       46.05      5.28 o 
   0   0  16      181.32      205.83     25.16 o 
   2   0  16      137.11      154.71     11.26 o 
   4   0  16        6.99        9.37      6.38 o 
   6   0  16      617.54      747.32     46.88 o 
   8   0  16      253.70      259.23     23.06 o 
  10   0  16        8.13       21.95     11.29 o 
  12   0  16      404.38      452.52     48.50 o 
  14   0  16       83.21      110.77     25.85 o 
  16   0  16       23.43       63.61     21.92 o 
 -17   1  16       13.57        9.14      4.54 o 
 -16   1  16       17.74       18.42      8.45 o 
 -15   1  16       16.73       20.47      5.12 o 
 -14   1  16        5.60        4.93      3.22 o 
 -13   1  16      295.42      318.90     19.11 o 
 -12   1  16       92.30       74.59      7.04 o 
 -11   1  16        0.03        1.39      1.93 o 
 -10   1  16       18.42       14.58      6.19 o 
  -9   1  16       18.26       17.30      4.64 o 
  -8   1  16       22.49       23.14      5.03 o 
  -7   1  16       61.38       46.87      8.47 o 
  -6   1  16      642.03      665.16     25.87 o 
  -5   1  16      212.44      208.05     14.52 o 
  -4   1  16        0.00        0.62      3.68 o 
  -3   1  16      317.75      325.25     13.39 o 
  -2   1  16        2.88        4.33      2.85 o 
  -1   1  16       84.78       73.09      7.81 o 
   0   1  16        9.80       12.11      3.40 o 
   1   1  16      272.14      270.73     13.57 o 
   2   1  16      129.62      122.04      9.31 o 
   3   1  16      494.40      494.78     28.71 o 
   4   1  16      704.16      729.97     25.28 o 
   5   1  16       53.55       47.05      8.38 o 
   6   1  16      169.90      194.57     16.12 o 
   7   1  16      108.19       96.96      9.82 o 
   8   1  16      505.01      493.46     18.66 o 
   9   1  16        1.32        3.64      2.39 o 
  10   1  16       25.93       28.69      4.27 o 
  11   1  16       18.30       10.98      4.39 o 
  12   1  16        7.35        6.00      4.36 o 
  13   1  16        8.99        0.34      4.66 o 
  14   1  16        0.41       -4.78      4.78 o 
  15   1  16        0.03       -2.47      4.61 o 
  16   1  16        1.85       -1.26      5.71 o 
 -17   2  16        3.76        7.39      4.66 o 
 -16   2  16       11.78        5.29      7.25 o 
 -15   2  16       16.09        8.56      6.17 o 
 -14   2  16       78.22       83.97      9.96 o 
 -13   2  16       60.15       67.89      7.35 o 
 -12   2  16        4.15        6.49      5.06 o 
 -11   2  16       21.27       20.90      5.59 o 
 -10   2  16       64.45       57.18      8.19 o 
  -9   2  16       36.82       52.45      9.04 o 
  -8   2  16      338.23      326.52     19.16 o 
  -7   2  16      214.29      201.10     20.76 o 
  -6   2  16       62.04       54.22      8.78 o 
  -5   2  16      321.49      287.41     20.05 o 
  -4   2  16      139.04      128.02     13.37 o 
  -3   2  16       93.88      107.70     12.39 o 
  -2   2  16     1958.53     1917.77     59.10 o 
  -1   2  16        2.56       11.31      5.17 o 
   0   2  16        1.42        4.94      2.59 o 
   1   2  16      123.28      133.44     11.69 o 
   2   2  16      129.79      129.26     11.39 o 
   3   2  16      385.83      424.11     16.49 o 
   4   2  16      732.75      741.01     44.17 o 
   5   2  16      122.06      120.44     12.01 o 
   6   2  16      191.25      177.31     12.46 o 
   7   2  16       29.65       43.59      6.42 o 
   8   2  16        3.07        4.68      2.00 o 
   9   2  16        2.69        3.07      1.58 o 
  10   2  16       71.89       68.59      7.07 o 
  11   2  16       14.16        9.97      6.29 o 
  12   2  16        5.50        6.48      4.35 o 
  13   2  16      135.56      141.45     15.55 o 
  14   2  16        0.01       -0.61      3.40 o 
  15   2  16       38.83       41.88     13.81 o 
  16   2  16       20.00       21.87      8.30 o 
 -16   3  16       11.28        6.20      4.89 o 
 -15   3  16        0.04       -2.62      4.87 o 
 -14   3  16       33.33       43.31     11.07 o 
 -13   3  16       75.10       73.58     10.74 o 
 -12   3  16        1.59       -2.79      3.22 o 
 -11   3  16       71.29       81.24      9.90 o 
 -10   3  16        0.26       -2.15      5.01 o 
  -9   3  16        2.50        0.77      5.42 o 
  -8   3  16       42.21       19.55      6.73 o 
  -7   3  16        3.04        3.17      3.94 o 
  -6   3  16       25.35       25.47      6.78 o 
  -5   3  16      346.48      340.07     22.48 o 
  -4   3  16      205.20      185.24     16.44 o 
  -3   3  16      189.26      157.96     15.25 o 
  -2   3  16       57.45       54.38      8.67 o 
  -1   3  16      279.22      292.60     24.02 o 
   0   3  16       67.27       63.32     11.36 o 
   1   3  16       44.39       49.93      5.91 o 
   2   3  16       11.12       15.16      4.09 o 
   3   3  16       52.30       49.90      7.27 o 
   4   3  16        0.30        9.56      5.65 o 
   5   3  16        1.03        2.27      3.14 o 
   6   3  16       33.87       38.48      5.37 o 
   7   3  16      261.65      260.35     13.70 o 
   8   3  16       23.13       15.31      3.62 o 
   9   3  16        3.27       12.57      4.23 o 
  10   3  16       85.54       72.66      8.85 o 
  11   3  16       59.93       52.84      7.61 o 
  12   3  16        4.92        4.30      3.31 o 
  13   3  16        9.24        9.19      5.04 o 
  14   3  16        3.76       10.15      9.34 o 
  15   3  16        0.02       -0.46      5.86 o 
 -15   4  16       33.68       38.51     11.85 o 
 -14   4  16        4.35        8.46      4.60 o 
 -13   4  16       19.29       36.25     10.99 o 
 -12   4  16        0.53        2.37      3.91 o 
 -11   4  16      120.86      180.82     22.61 o 
 -10   4  16       12.70       17.00      6.00 o 
  -9   4  16        9.45       13.28      4.67 o 
  -8   4  16        6.44       16.12      7.17 o 
  -7   4  16      160.44      162.64     16.48 o 
  -6   4  16        4.07        3.28      3.93 o 
  -5   4  16      243.76      248.06     19.81 o 
  -4   4  16       41.89       44.72     13.65 o 
  -3   4  16        0.93        1.86      3.73 o 
  -2   4  16      148.13      135.47     17.22 o 
  -1   4  16       51.52       66.40      5.80 o 
   0   4  16        5.88        4.87      2.21 o 
   1   4  16      369.98      381.75     17.17 o 
   2   4  16        1.16       -1.85      4.42 o 
   3   4  16      215.16      184.71     13.84 o 
   4   4  16      146.57      160.75     10.49 o 
   5   4  16        1.95        0.68      3.15 o 
   6   4  16        5.93        4.64      4.23 o 
   7   4  16       22.44       27.85      6.27 o 
   8   4  16       56.74       38.98     11.04 o 
   9   4  16       42.73       53.84      8.24 o 
  10   4  16       13.76       35.91     10.32 o 
  11   4  16       59.94       67.11     10.43 o 
  12   4  16        0.59        3.74      3.55 o 
  13   4  16        0.87        2.30      7.33 o 
  14   4  16        8.35       17.64      7.18 o 
 -14   5  16       10.91       11.84      6.01 o 
 -13   5  16       27.07       24.38     14.01 o 
 -12   5  16        5.49      -11.94     11.94 o 
 -11   5  16       55.65       46.62     12.56 o 
 -10   5  16       36.04       23.83      8.69 o 
  -9   5  16        3.40        8.01      5.53 o 
  -8   5  16      154.59      185.11     23.84 o 
  -7   5  16        0.31        5.74      4.72 o 
  -6   5  16       85.82      109.98     18.04 o 
  -5   5  16        4.81       18.94      9.45 o 
  -4   5  16       70.86       69.77     14.57 o 
  -3   5  16        9.54        2.59      7.24 o 
  -2   5  16       15.47       13.27      9.11 o 
  -1   5  16       16.99       25.49     13.81 o 
   0   5  16      114.94      109.32     11.43 o 
   1   5  16        0.43       -2.95      7.97 o 
   2   5  16       44.75       36.73     15.01 o 
   3   5  16        0.06       -2.29      6.52 o 
   4   5  16       13.44       13.01      4.89 o 
   5   5  16       12.98        9.47      5.44 o 
   6   5  16       29.42       32.96      8.48 o 
   7   5  16       21.82       20.06      7.07 o 
   8   5  16      101.37       99.65     14.56 o 
   9   5  16        4.82        9.92      3.88 o 
  10   5  16       14.74       13.22      5.26 o 
  11   5  16       12.38       12.27      4.93 o 
  12   5  16        0.00       -1.88      4.59 o 
 -11   6  16        7.07        4.89      5.56 o 
 -10   6  16       66.14       21.47     23.76 o 
  -9   6  16        6.29       -5.72     12.72 o 
  -8   6  16      101.36      126.15     20.37 o 
  -7   6  16        2.39       -0.57      5.44 o 
  -6   6  16        0.42       21.85      8.32 o 
  -5   6  16        4.97       -6.81      6.81 o 
  -4   6  16       25.11       30.12     14.72 o 
  -3   6  16       28.62       42.30     15.32 o 
  -2   6  16       37.68       39.53     16.20 o 
  -1   6  16        2.47        9.70     11.64 o 
   0   6  16       31.69       36.96     16.48 o 
   1   6  16        3.13       15.24     12.56 o 
   2   6  16      118.34      120.21     21.73 o 
   3   6  16        0.05        0.88      4.73 o 
   4   6  16        1.74       -2.28      4.07 o 
   5   6  16       29.05       48.03     19.89 o 
   6   6  16       49.49       72.09     12.52 o 
   7   6  16       18.90       18.37     12.65 o 
   8   6  16       20.22       26.86      9.48 o 
   9   6  16        6.70       16.11      6.87 o 
  10   6  16       16.88       21.16      6.43 o 
  -8   7  16        1.50       -7.08      7.08 o 
  -7   7  16        0.58       -8.04      8.04 o 
  -6   7  16        1.07       -6.25      6.25 o 
  -5   7  16        0.36       -2.97      5.95 o 
  -4   7  16       34.73       27.72     15.31 o 
  -3   7  16        4.46       -2.02      8.63 o 
  -2   7  16        1.11        2.50      6.73 o 
  -1   7  16        1.42        2.75      9.25 o 
   0   7  16       43.08       19.85     13.63 o 
   1   7  16       16.35       16.24     15.09 o 
   2   7  16       30.86       36.53     16.83 o 
   3   7  16        0.09        4.75      7.63 o 
   4   7  16       17.03       -8.89      9.33 o 
   5   7  16        3.72        0.97      6.97 o 
   6   7  16        1.89      -10.78     13.29 o 
   7   7  16       27.77       34.96      9.62 o 
 -17   0  17       13.01       17.22     10.86 o 
 -15   0  17      347.35      407.72     31.98 o 
 -13   0  17      172.92      153.54     19.51 o 
 -11   0  17      447.28      483.63     33.19 o 
  -9   0  17        0.67        7.17      9.98 o 
  -7   0  17      190.15      206.05     20.64 o 
  -5   0  17      361.28      376.70     27.71 o 
  -3   0  17        9.69        9.14      1.91 o 
  -1   0  17       15.58       13.31      3.07 o 
   1   0  17      147.49      156.75     11.37 o 
   3   0  17      446.90      432.12     30.79 o 
   5   0  17       20.05       12.49      3.84 o 
   7   0  17      511.75      560.96     40.95 o 
   9   0  17      138.58      168.82     17.22 o 
  11   0  17       32.68       14.41     10.97 o 
  13   0  17      232.97      247.91     38.26 o 
  15   0  17       25.16       19.04     10.83 o 
 -17   1  17        0.03       -2.46      7.61 o 
 -16   1  17       27.45       19.44      7.59 o 
 -15   1  17        0.17        2.57      3.83 o 
 -14   1  17       21.33       18.74      5.22 o 
 -13   1  17       49.83       53.19      8.31 o 
 -12   1  17       62.51       63.52      8.71 o 
 -11   1  17        0.19       -0.51      3.30 o 
 -10   1  17       34.24       39.39      5.01 o 
  -9   1  17      430.74      426.47     21.62 o 
  -8   1  17        0.79       -1.84      3.89 o 
  -7   1  17       32.93       31.12      6.98 o 
  -6   1  17        1.31        1.95      3.42 o 
  -5   1  17       55.23       46.76      6.92 o 
  -4   1  17       64.95       62.74      6.04 o 
  -3   1  17        1.48       -1.65      2.11 o 
  -2   1  17       49.44       50.12      5.62 o 
  -1   1  17      228.93      247.16     14.49 o 
   0   1  17      653.14      638.01     23.68 o 
   1   1  17       11.50       13.37      6.32 o 
   2   1  17       11.74        9.53      3.28 o 
   3   1  17      151.88      166.60     11.27 o 
   4   1  17        2.92        1.96      3.19 o 
   5   1  17      182.62      198.61     17.24 o 
   6   1  17       42.34       34.58      8.35 o 
   7   1  17       58.08       52.66      7.26 o 
   8   1  17      173.88      147.80     12.38 o 
   9   1  17       29.76       34.99      5.50 o 
  10   1  17        2.62        0.95      3.82 o 
  11   1  17       44.03       41.59      6.75 o 
  12   1  17       31.59       32.80      8.02 o 
  13   1  17       12.99       11.43      4.74 o 
  14   1  17        2.34       10.90      6.26 o 
  15   1  17        8.13       13.10      6.76 o 
 -16   2  17       14.67        7.29     10.24 o 
 -15   2  17        2.26        1.47      5.75 o 
 -14   2  17        0.68       -2.88      3.60 o 
 -13   2  17        2.90       13.46      5.38 o 
 -12   2  17       15.03        6.58      4.16 o 
 -11   2  17       33.92       14.34      6.46 o 
 -10   2  17       69.37       99.94     10.73 o 
  -9   2  17        0.05       -0.67      3.17 o 
  -8   2  17        5.28        4.21      3.31 o 
  -7   2  17       10.63       10.73      3.86 o 
  -6   2  17       39.85       31.10      6.93 o 
  -5   2  17       20.72       15.52      7.90 o 
  -4   2  17      317.22      328.62     21.93 o 
  -3   2  17      518.17      514.04     27.10 o 
  -2   2  17      348.05      333.48     25.58 o 
  -1   2  17      501.98      502.77     20.51 o 
   0   2  17       40.21       35.24      5.56 o 
   1   2  17        7.77        6.06      3.27 o 
   2   2  17      313.21      362.70     19.51 o 
   3   2  17      571.36      583.37     40.68 o 
   4   2  17      419.07      444.34     56.22 o 
   5   2  17      505.23      469.94     24.32 o 
   6   2  17      110.36      107.03     10.14 o 
   7   2  17       87.50       78.35      8.77 o 
   8   2  17      112.01      106.39     10.17 o 
   9   2  17        9.16        8.58      3.12 o 
  10   2  17       52.79       50.84      8.42 o 
  11   2  17       11.81       16.57      5.37 o 
  12   2  17       18.72       23.03      6.61 o 
  13   2  17       79.90       76.41     11.87 o 
  14   2  17        2.72        3.71      3.48 o 
  15   2  17        0.55       -5.47     13.91 o 
 -15   3  17        0.00       -1.57      4.16 o 
 -14   3  17        4.60        6.38      5.33 o 
 -13   3  17        1.37        1.51      3.51 o 
 -12   3  17       21.40       14.64      4.67 o 
 -11   3  17        5.81        8.12      4.28 o 
 -10   3  17        0.18       -5.68      5.68 o 
  -9   3  17       27.99       20.11      7.23 o 
  -8   3  17       29.21       40.93      8.36 o 
  -7   3  17       64.94       68.92     10.95 o 
  -6   3  17        5.70        8.10      3.56 o 
  -5   3  17      104.44      113.81     13.63 o 
  -4   3  17        3.01        7.82      4.48 o 
  -3   3  17       47.84       47.37      8.75 o 
  -2   3  17       61.47       61.39      9.85 o 
  -1   3  17       12.03        1.89      4.09 o 
   0   3  17        2.06       -5.18      5.18 o 
   1   3  17       11.39       12.68      6.34 o 
   2   3  17      378.74      406.27     24.22 o 
   3   3  17        0.11        0.77      2.09 o 
   4   3  17      581.71      621.66     33.79 o 
   5   3  17        9.32        3.89      2.54 o 
   6   3  17       94.69       83.49      8.01 o 
   7   3  17       16.33       14.07      3.58 o 
   8   3  17       16.18        9.61      2.89 o 
   9   3  17       21.97       14.22      4.67 o 
  10   3  17        9.58        3.05      3.05 o 
  11   3  17        5.19        6.61      3.63 o 
  12   3  17       13.26       15.32      4.50 o 
  13   3  17       15.26        9.67      4.55 o 
  14   3  17        2.24        2.84      4.06 o 
 -14   4  17       12.14       11.01     12.78 o 
 -13   4  17        0.43       -4.87      4.87 o 
 -12   4  17      103.30      127.10     13.03 o 
 -11   4  17       16.04       16.54      8.73 o 
 -10   4  17       46.10       55.98     10.33 o 
  -9   4  17        4.16        4.87      5.55 o 
  -8   4  17       71.64       87.16     12.77 o 
  -7   4  17        5.02        1.55      4.52 o 
  -6   4  17      198.53      221.30     19.50 o 
  -5   4  17        0.38       -2.29      5.52 o 
  -4   4  17        8.84        2.56      5.66 o 
  -3   4  17       35.95       31.36      7.34 o 
  -2   4  17        5.07        3.83      4.94 o 
  -1   4  17       11.61       12.76      9.55 o 
   0   4  17       73.38       73.85      6.89 o 
   1   4  17       12.06       15.38      3.78 o 
   2   4  17       92.45      110.28     12.04 o 
   3   4  17       25.32       25.80      5.59 o 
   4   4  17        0.18        2.45      2.91 o 
   5   4  17      309.32      289.03     20.88 o 
   6   4  17        2.31        2.98      2.73 o 
   7   4  17        7.14        9.04      4.19 o 
   8   4  17       17.30       17.06      5.31 o 
   9   4  17       58.29       67.35      9.41 o 
  10   4  17       53.26       56.35     11.12 o 
  11   4  17        1.49        0.13      3.53 o 
  12   4  17       19.77       20.48      6.82 o 
  13   4  17        1.24       -0.83     16.79 o 
 -13   5  17        0.64        0.06      5.67 o 
 -12   5  17        7.53        8.65     13.14 o 
 -11   5  17       20.05       19.78     11.02 o 
 -10   5  17        8.88       10.56      7.20 o 
  -9   5  17        8.49       11.71      7.47 o 
  -8   5  17        4.50       13.29      6.48 o 
  -7   5  17      132.39      162.14     22.14 o 
  -6   5  17        1.62       -1.98      4.04 o 
  -5   5  17        0.18       -0.64      5.51 o 
  -4   5  17        0.49        0.48      3.76 o 
  -3   5  17       10.10        3.84      6.54 o 
  -2   5  17        8.88       18.96     13.69 o 
  -1   5  17        7.41        2.98      6.54 o 
   0   5  17        0.39        9.46      9.75 o 
   1   5  17        7.55       10.27     11.43 o 
   2   5  17       14.57        0.74      7.58 o 
   3   5  17       78.48       86.26     11.56 o 
   4   5  17       11.91       13.78      5.78 o 
   5   5  17      180.98      219.92     25.96 o 
   6   5  17       18.87       21.71      6.49 o 
   7   5  17       18.17       24.35      7.16 o 
   8   5  17        7.23       -3.10     17.81 o 
   9   5  17       12.56       11.34      8.14 o 
  10   5  17       19.89       19.43      5.60 o 
  11   5  17       21.64       25.84      7.13 o 
 -10   6  17       20.05        7.08     21.16 o 
  -9   6  17       10.33       20.86      7.42 o 
  -8   6  17        3.15       -9.15      9.15 o 
  -7   6  17       83.17       88.97     23.11 o 
  -6   6  17        5.55        4.25      5.67 o 
  -5   6  17       83.13      102.27     19.62 o 
  -4   6  17       21.02       20.96     10.29 o 
  -3   6  17       28.14       23.38     12.31 o 
  -2   6  17        0.09       16.23     12.37 o 
  -1   6  17      131.42      126.81     29.07 o 
   0   6  17       12.74       22.96     13.68 o 
   1   6  17       21.61       43.94     18.54 o 
   2   6  17        9.78       12.99     11.10 o 
   3   6  17       47.99       86.15     24.25 o 
   4   6  17        2.86        5.86      7.68 o 
   5   6  17       98.67      126.36     27.80 o 
   6   6  17        2.20        5.51      5.68 o 
   7   6  17       49.11       63.43     12.39 o 
   8   6  17        8.16       14.20      5.80 o 
   9   6  17        9.25       17.56      7.13 o 
  -7   7  17       18.34       33.09     11.52 o 
  -6   7  17        1.63       -6.56      6.56 o 
  -5   7  17       43.94       57.69     15.13 o 
  -4   7  17       18.39       32.01     16.69 o 
  -3   7  17        4.91        7.22      6.86 o 
  -2   7  17        1.07       -8.67      9.93 o 
  -1   7  17        0.32        5.25      8.77 o 
   0   7  17        2.11       11.39     10.93 o 
   1   7  17        5.64      -10.03     10.03 o 
   2   7  17        0.52       17.46     12.53 o 
   3   7  17       17.28       22.30     12.76 o 
   4   7  17        0.70        1.42      7.52 o 
   5   7  17        1.89        0.54      6.59 o 
 -16   0  18        3.57       -0.23      5.85 o 
 -14   0  18      222.64      242.82     25.25 o 
 -12   0  18      251.55      227.54     23.88 o 
 -10   0  18        1.09        2.47      4.41 o 
  -8   0  18      883.71      874.36     55.43 o 
  -6   0  18       89.12       94.63     14.61 o 
  -4   0  18        3.99        5.15      5.93 o 
  -2   0  18      380.19      422.36     29.51 o 
   0   0  18       80.70      115.81     13.59 o 
   2   0  18        0.14       -1.03      1.74 o 
   4   0  18      346.88      306.74     17.68 o 
   6   0  18       40.37       40.70     17.75 o 
   8   0  18        3.34        8.97      4.35 o 
  10   0  18       64.20       75.46     11.43 o 
  12   0  18      198.22      184.20     32.35 o 
  14   0  18        0.10      -10.44     10.44 o 
 -16   1  18        0.31        1.41      4.98 o 
 -15   1  18        2.79        5.57      4.12 o 
 -14   1  18        3.26        9.47      4.36 o 
 -13   1  18        0.26       -3.29      3.29 o 
 -12   1  18        6.11        5.17      4.83 o 
 -11   1  18       14.08        9.29      3.88 o 
 -10   1  18       49.64       45.79     12.71 o 
  -9   1  18      106.63       95.22     10.53 o 
  -8   1  18       56.29       45.96      7.24 o 
  -7   1  18       36.30       23.48      5.22 o 
  -6   1  18       55.82       42.93      7.98 o 
  -5   1  18       21.39       18.53      3.04 o 
  -4   1  18      150.38      142.14      9.02 o 
  -3   1  18       77.51       67.98      6.53 o 
  -2   1  18       10.89        5.17      2.97 o 
  -1   1  18      105.59       98.73     10.37 o 
   0   1  18       73.24       52.91      7.15 o 
   1   1  18      251.55      234.95     13.33 o 
   2   1  18       82.54       86.68      8.35 o 
   3   1  18      355.85      389.42     17.60 o 
   4   1  18       26.01       33.92      6.56 o 
   5   1  18       77.87       56.67      9.96 o 
   6   1  18       44.14       53.16     23.80 o 
   7   1  18        4.03        2.17      4.95 o 
   8   1  18        0.84       -2.08      2.70 o 
   9   1  18       70.05       69.44      8.09 o 
  10   1  18       16.94       11.39      4.11 o 
  11   1  18      131.16      141.69     14.41 o 
  12   1  18       74.50      108.93     17.81 o 
  13   1  18        2.92       -6.87      6.87 o 
  14   1  18       30.17       16.04      7.26 o 
  15   1  18        2.52        4.62      5.95 o 
 -15   2  18        0.48        5.23      4.47 o 
 -14   2  18        0.08        0.58      3.43 o 
 -13   2  18        6.45       11.08      6.81 o 
 -12   2  18       37.40       19.07      5.00 o 
 -11   2  18      110.92       95.83     11.29 o 
 -10   2  18       60.58       50.61      9.10 o 
  -9   2  18        0.01        1.09      3.01 o 
  -8   2  18       70.80       50.14      9.27 o 
  -7   2  18        0.05        0.03      3.85 o 
  -6   2  18        0.18       -3.20      3.94 o 
  -5   2  18        4.08        0.62      4.63 o 
  -4   2  18        0.20       16.03      6.16 o 
  -3   2  18      467.32      479.72     27.29 o 
  -2   2  18       53.83       47.53      6.64 o 
  -1   2  18      232.46      243.89     14.57 o 
   0   2  18       93.22       97.45      9.20 o 
   1   2  18      215.97      238.00     19.15 o 
   2   2  18       39.78       46.15      9.71 o 
   3   2  18        1.61        7.31      6.49 o 
   4   2  18      211.45      202.01     19.54 o 
   5   2  18      102.70      127.17     19.48 o 
   6   2  18      181.20      186.63     17.40 o 
   7   2  18      215.40      222.08     14.91 o 
   8   2  18       65.12       65.01      8.09 o 
   9   2  18       94.21       98.73     11.43 o 
  10   2  18        2.41        2.98      4.74 o 
  11   2  18        3.00        1.72      3.97 o 
  12   2  18        5.07        6.38      4.23 o 
  13   2  18        7.17        7.64      3.98 o 
  14   2  18        4.74       16.46      6.25 o 
 -15   3  18        0.21       -8.51      8.51 o 
 -14   3  18       13.79       22.66      7.55 o 
 -13   3  18        0.01        6.46      3.85 o 
 -12   3  18       32.53       29.32      6.46 o 
 -11   3  18       56.08       67.88      9.84 o 
 -10   3  18       16.51        3.05      4.69 o 
  -9   3  18        6.06       15.67      5.33 o 
  -8   3  18        0.00        1.95      3.91 o 
  -7   3  18       75.78       82.98     12.25 o 
  -6   3  18        9.33        8.38      3.75 o 
  -5   3  18       63.52       36.22      9.74 o 
  -4   3  18      343.44      353.11     23.99 o 
  -3   3  18       31.35       94.69     14.40 o 
  -2   3  18       60.30       66.04     10.91 o 
  -1   3  18       21.54       26.03      6.31 o 
   0   3  18       62.49       47.60     10.28 o 
   1   3  18      107.28       99.43     27.34 o 
   2   3  18        4.10        1.16      4.89 o 
   3   3  18       64.94       53.47     10.46 o 
   4   3  18      202.93      206.57     21.35 o 
   5   3  18        9.57        5.52      3.26 o 
   6   3  18        0.02       19.26      8.05 o 
   7   3  18       14.95       22.03      4.56 o 
   8   3  18        1.99       -1.63      2.79 o 
   9   3  18       12.34       12.47      8.65 o 
  10   3  18        0.01       -5.76      5.76 o 
  11   3  18       10.15       10.27      5.26 o 
  12   3  18        0.02        6.15      5.07 o 
  13   3  18        1.74        0.50      3.26 o 
 -13   4  18       56.10       88.61     14.19 o 
 -12   4  18        0.04       -1.41      4.68 o 
 -11   4  18       11.52       13.23      6.92 o 
 -10   4  18       46.84       73.24     12.44 o 
  -9   4  18       44.66       55.95     10.47 o 
  -8   4  18        0.98       -0.06      4.03 o 
  -7   4  18       32.80       38.96      9.15 o 
  -6   4  18        9.04        2.92      4.90 o 
  -5   4  18       36.02       37.58      8.69 o 
  -4   4  18       48.53       63.84     10.83 o 
  -3   4  18       14.23       18.57      6.72 o 
  -2   4  18       14.55        6.40      3.53 o 
  -1   4  18       32.58       28.79     18.35 o 
   0   4  18       43.57       51.10     15.02 o 
   1   4  18       13.35       16.96      7.01 o 
   2   4  18       57.67       62.65      7.50 o 
   3   4  18       64.24       72.31     15.02 o 
   4   4  18        4.32        4.81      2.63 o 
   5   4  18        0.08        0.48      2.07 o 
   6   4  18        0.04        0.05      2.58 o 
   7   4  18        0.48       -0.17      3.25 o 
   8   4  18        2.51       -2.12      9.75 o 
   9   4  18        8.21       10.19      6.17 o 
  10   4  18       32.36       31.50      7.69 o 
  11   4  18       48.33       68.96     11.22 o 
  12   4  18       15.95       21.29      6.53 o 
 -12   5  18       30.73       46.13     17.94 o 
 -11   5  18        9.75       14.35      8.09 o 
 -10   5  18        6.39       13.70      7.47 o 
  -9   5  18        0.06       12.89      7.03 o 
  -8   5  18        0.27       -1.87      4.79 o 
  -7   5  18       12.19       11.82      6.80 o 
  -6   5  18        0.14        7.01      4.68 o 
  -5   5  18       16.54       20.90      8.26 o 
  -4   5  18       19.96       22.55      7.40 o 
  -3   5  18       25.86       29.73      8.01 o 
  -2   5  18       69.23       58.78     21.05 o 
  -1   5  18       34.42       58.95     18.62 o 
   0   5  18        1.26       -5.27      8.22 o 
   1   5  18      121.17      129.54     28.50 o 
   2   5  18       31.46       30.18     14.27 o 
   3   5  18      186.77      232.83     37.94 o 
   4   5  18       12.48       13.51     11.09 o 
   5   5  18        8.79        7.62      7.81 o 
   6   5  18      183.31      203.65     19.87 o 
   7   5  18        6.45       15.37      6.38 o 
   8   5  18       15.85       10.62      6.02 o 
   9   5  18       51.99       55.53     11.42 o 
  10   5  18       10.15       17.24      6.23 o 
  -9   6  18       59.32       72.33     16.21 o 
  -8   6  18        3.24       -1.67     19.24 o 
  -7   6  18        1.92        1.94     18.34 o 
  -6   6  18      135.00      155.26     23.78 o 
  -5   6  18        3.62        6.46      5.77 o 
  -4   6  18       61.23       81.19     17.33 o 
  -3   6  18        0.00       45.56     18.44 o 
  -2   6  18      115.56      111.32     28.75 o 
  -1   6  18       32.01        6.07      8.20 o 
   0   6  18       72.72       88.99     25.01 o 
   1   6  18        0.85        2.01      8.15 o 
   2   6  18        0.71       -2.96      6.03 o 
   3   6  18        9.16        2.35      8.95 o 
   4   6  18        3.69        1.64      5.76 o 
   5   6  18        0.00       26.64     15.45 o 
   6   6  18      232.25      233.76     39.06 o 
   7   6  18       10.58        2.07      6.24 o 
   8   6  18       28.66       40.30     15.93 o 
  -4   7  18       16.66       11.93     10.79 o 
  -3   7  18       18.77       11.26     10.24 o 
  -2   7  18        4.77        9.21     11.90 o 
  -1   7  18        5.72       21.42     13.12 o 
   0   7  18        3.28        9.37      9.36 o 
   1   7  18        0.27       28.11     17.67 o 
   2   7  18        6.86        4.78      8.67 o 
   3   7  18        1.08        6.30      9.96 o 
 -15   0  19       12.43        7.86      5.38 o 
 -13   0  19       42.68       65.19     19.70 o 
 -11   0  19        1.09       13.38      6.79 o 
  -9   0  19       37.75       24.82     19.22 o 
  -7   0  19      485.54      425.60     31.96 o 
  -5   0  19       70.66       58.83     26.92 o 
  -3   0  19       21.97       14.95      8.76 o 
  -1   0  19      354.07      363.59     28.26 o 
   1   0  19      218.05      245.20     22.76 o 
   3   0  19        6.63        6.03      5.93 o 
   5   0  19       14.72       23.75      7.37 o 
   7   0  19        1.76        3.52      4.57 o 
   9   0  19      162.27      164.24     14.63 o 
  11   0  19        7.28       24.44     13.83 o 
  13   0  19        1.14        4.59     11.93 o 
 -15   1  19       20.45       24.94      7.63 o 
 -14   1  19        4.63        1.37      3.93 o 
 -13   1  19       21.93        7.81      6.18 o 
 -12   1  19        6.93       -2.70      4.24 o 
 -11   1  19        4.77        4.36      3.73 o 
 -10   1  19        3.45       -3.90      3.90 o 
  -9   1  19       27.64       21.24      9.01 o 
  -8   1  19        1.37       -3.49      3.89 o 
  -7   1  19        4.95        4.77      4.24 o 
  -6   1  19      201.92      188.10     17.37 o 
  -5   1  19        9.90        5.29      5.21 o 
  -4   1  19       52.52       49.63      8.07 o 
  -3   1  19      349.55      359.99     20.59 o 
  -2   1  19       49.72       48.40      7.76 o 
  -1   1  19      142.44      131.78     12.34 o 
   0   1  19       12.43       20.70      4.36 o 
   1   1  19       27.24       21.44      4.33 o 
   2   1  19      336.40      342.90     16.85 o 
   3   1  19      103.13       76.60     10.31 o 
   4   1  19       60.57       61.77      8.99 o 
   5   1  19       29.01       19.12      5.84 o 
   6   1  19       65.96       82.20     11.85 o 
   7   1  19        0.80        6.27      4.60 o 
   8   1  19       25.71       23.23      5.43 o 
   9   1  19       19.81       15.64      3.85 o 
  10   1  19       24.21       25.28      6.50 o 
  11   1  19      191.49      211.80     24.54 o 
  12   1  19       29.82       28.22     14.71 o 
  13   1  19        7.21       -5.54      5.54 o 
  14   1  19       21.64       32.33     12.69 o 
 -14   2  19        4.18        0.73      9.55 o 
 -13   2  19        3.86       11.82      6.83 o 
 -12   2  19       53.83       55.61      8.79 o 
 -11   2  19       53.67       29.76      6.50 o 
 -10   2  19        7.26       11.07      5.95 o 
  -9   2  19        4.74       21.47      5.81 o 
  -8   2  19       61.04       38.29      8.29 o 
  -7   2  19       30.44        8.57      6.99 o 
  -6   2  19       15.72       12.37      4.78 o 
  -5   2  19       16.72        5.02      3.78 o 
  -4   2  19       87.65       58.91     11.76 o 
  -3   2  19        0.34        2.26      3.82 o 
  -2   2  19        9.85        8.78      4.20 o 
  -1   2  19        5.29        6.77      3.77 o 
   0   2  19        2.13        8.90      5.28 o 
   1   2  19       69.75       71.21     10.76 o 
   2   2  19       67.28       77.56     11.10 o 
   3   2  19       35.16       40.31      9.99 o 
   4   2  19      157.69      167.76     18.65 o 
   5   2  19       28.22       26.67      9.79 o 
   6   2  19       19.21       18.14      8.48 o 
   7   2  19       38.58       27.89      6.87 o 
   8   2  19        8.73        1.06      9.85 o 
   9   2  19       17.53        6.61      7.12 o 
  10   2  19       34.23       39.95      8.16 o 
  11   2  19        0.67       -1.88      5.06 o 
  12   2  19        0.72       -0.19      3.57 o 
  13   2  19       17.91       16.65      6.46 o 
 -14   3  19        2.90        7.00      5.09 o 
 -13   3  19        2.25        1.17      7.40 o 
 -12   3  19       18.25       17.63      5.22 o 
 -11   3  19        1.39        2.21      4.17 o 
 -10   3  19        2.91       -8.25      9.10 o 
  -9   3  19        0.86       -1.60      3.90 o 
  -8   3  19      106.38      109.26     14.69 o 
  -7   3  19       57.86       76.63     11.96 o 
  -6   3  19        3.49       10.18      5.21 o 
  -5   3  19       44.79       44.54      9.13 o 
  -4   3  19       63.40       62.56     10.43 o 
  -3   3  19      118.16      127.61     19.47 o 
  -2   3  19       62.46       61.13     10.79 o 
  -1   3  19       32.59       50.98      9.30 o 
   0   3  19       26.24       17.51      5.89 o 
   1   3  19        9.78        8.44      5.52 o 
   2   3  19        1.56        4.63      3.94 o 
   3   3  19      402.08      407.44     29.64 o 
   4   3  19       33.39       41.37      9.73 o 
   5   3  19        0.09        2.21      2.19 o 
   6   3  19       26.43       28.24      7.82 o 
   7   3  19        7.90        1.20      3.26 o 
   8   3  19        1.65        1.42      5.32 o 
   9   3  19        3.72        2.89      3.71 o 
  10   3  19       31.16       13.02      5.20 o 
  11   3  19       10.95        9.20      4.01 o 
  12   3  19        0.22        8.22      4.73 o 
 -12   4  19        0.33        2.87      8.23 o 
 -11   4  19       19.17       31.89      8.83 o 
 -10   4  19       23.90       17.01      6.86 o 
  -9   4  19       61.39       64.18     12.75 o 
  -8   4  19        6.17        7.88      5.52 o 
  -7   4  19        0.05       -3.49      5.53 o 
  -6   4  19       34.74       31.81      8.22 o 
  -5   4  19       71.87       61.87     11.15 o 
  -4   4  19       16.20       23.91      8.10 o 
  -3   4  19       65.77       99.10     13.42 o 
  -2   4  19       21.90       20.30      6.77 o 
  -1   4  19       16.59        3.65      7.31 o 
   0   4  19        2.55       -3.38      9.26 o 
   1   4  19       74.68       85.56     14.21 o 
   2   4  19      106.79      114.64     16.77 o 
   3   4  19        0.04        6.43      3.62 o 
   4   4  19       48.16       37.58      6.96 o 
   5   4  19        0.08        5.33      4.96 o 
   6   4  19        6.13       23.67      8.05 o 
   7   4  19        3.18       -1.51     11.75 o 
   8   4  19       40.89       41.65      9.51 o 
   9   4  19       28.03       11.59      5.34 o 
  10   4  19       23.94       11.29      9.63 o 
  11   4  19        8.57        7.21      5.11 o 
 -10   5  19       56.43       68.30     16.58 o 
  -9   5  19       34.59       45.76     10.61 o 
  -8   5  19        3.92        8.32      6.92 o 
  -7   5  19        1.28        5.08      8.47 o 
  -6   5  19       23.07       21.09     10.96 o 
  -5   5  19        2.26       -3.67      4.00 o 
  -4   5  19       36.28       38.44      9.19 o 
  -3   5  19      152.86      157.93     23.18 o 
  -2   5  19        1.89        4.03      3.99 o 
  -1   5  19       38.67       32.88      9.86 o 
   0   5  19       28.13       28.44     15.89 o 
   1   5  19       41.71       42.95     19.39 o 
   2   5  19        3.17      -10.69     10.69 o 
   3   5  19       35.52       47.90     18.60 o 
   4   5  19        3.70      -11.67     11.67 o 
   5   5  19      113.21      118.61     27.60 o 
   6   5  19       78.06      103.76     25.85 o 
   7   5  19       78.75      121.76     28.28 o 
   8   5  19        9.37        2.80     10.19 o 
   9   5  19        5.02        8.08      8.05 o 
  -7   6  19        1.37        5.27     24.70 o 
  -6   6  19        1.15        7.97      9.39 o 
  -5   6  19        5.61       14.29     17.62 o 
  -4   6  19       10.97        2.24     10.01 o 
  -3   6  19        4.07        7.38      6.59 o 
  -2   6  19        5.96      -13.65     13.65 o 
  -1   6  19      113.70      173.61     36.03 o 
   0   6  19        0.52       13.85     13.24 o 
   1   6  19        4.18       16.94     13.09 o 
   2   6  19        1.01        6.19     11.28 o 
   3   6  19       47.29       52.98     18.95 o 
   4   6  19        0.98      -10.22     10.54 o 
   5   6  19        6.47        2.58      7.61 o 
   6   6  19        7.22       35.15     15.94 o 
 -14   0  20        2.10        0.70      5.69 o 
 -12   0  20        9.27       15.03      6.59 o 
 -10   0  20       70.20       85.76     17.38 o 
  -8   0  20       23.15       35.07     16.41 o 
  -6   0  20      119.23      136.96     18.61 o 
  -4   0  20      456.52      547.92     36.86 o 
  -2   0  20       76.86       79.66     14.05 o 
   0   0  20      224.00      276.40     25.33 o 
   2   0  20       14.72       14.44      5.68 o 
   4   0  20       33.67       33.32      9.13 o 
   6   0  20      196.37      215.24     26.46 o 
   8   0  20       10.28       11.14      4.59 o 
  10   0  20        9.05        6.24      5.69 o 
  12   0  20        6.47       35.75     16.49 o 
 -14   1  20       10.90        4.34      7.40 o 
 -13   1  20        1.81       -0.13      3.94 o 
 -12   1  20        1.33        0.88      3.70 o 
 -11   1  20       24.38       13.53      6.01 o 
 -10   1  20       31.74       15.52      4.87 o 
  -9   1  20        0.05        3.65      4.10 o 
  -8   1  20       22.28       10.48      4.13 o 
  -7   1  20       48.29       42.57      7.55 o 
  -6   1  20        4.77        2.17      4.11 o 
  -5   1  20      210.36      215.41     16.57 o 
  -4   1  20       84.03       77.18     14.06 o 
  -3   1  20       56.28       39.02      7.18 o 
  -2   1  20      125.01      133.53     13.28 o 
  -1   1  20        0.38       -0.20      3.02 o 
   0   1  20       16.09       10.84      4.22 o 
   1   1  20       42.52       45.71      8.54 o 
   2   1  20      175.43      186.81     16.63 o 
   3   1  20      240.16      244.47     16.18 o 
   4   1  20       37.22       26.68      6.83 o 
   5   1  20      130.50      139.36     12.01 o 
   6   1  20        7.25        3.05      2.85 o 
   7   1  20       18.53       18.33      4.78 o 
   8   1  20       90.73       99.29      9.72 o 
   9   1  20        2.96        1.51      5.97 o 
  10   1  20       45.07       51.94     12.68 o 
  11   1  20        8.96       14.63     10.83 o 
  12   1  20       28.06       18.76      7.29 o 
  13   1  20        0.73       -5.80      5.80 o 
 -13   2  20       21.76       20.51      6.10 o 
 -12   2  20       29.10       25.17     11.09 o 
 -11   2  20        0.88        8.03      4.12 o 
 -10   2  20       80.71       67.77     10.19 o 
  -9   2  20      100.54      112.71     13.30 o 
  -8   2  20        1.02        3.16      5.66 o 
  -7   2  20       20.80       22.85     11.03 o 
  -6   2  20       51.33       34.42      7.19 o 
  -5   2  20        1.65        0.74      4.01 o 
  -4   2  20      119.96      142.30     13.75 o 
  -3   2  20       44.88       58.73     10.27 o 
  -2   2  20       57.01       56.76     10.15 o 
  -1   2  20        1.26       -0.34      4.70 o 
   0   2  20        9.04        5.81      4.91 o 
   1   2  20        0.58        4.20      4.19 o 
   2   2  20        7.30        7.85      4.90 o 
   3   2  20       12.07       12.04      4.84 o 
   4   2  20        0.13        0.98      6.70 o 
   5   2  20       24.37       15.16      7.60 o 
   6   2  20        6.01        1.91      5.08 o 
   7   2  20       20.58       12.55      9.64 o 
   8   2  20       72.29       61.54     17.22 o 
   9   2  20       14.23       30.21     13.95 o 
  10   2  20        4.86        4.65      4.74 o 
  11   2  20       13.12       21.29      7.03 o 
  12   2  20        9.16       14.75      8.25 o 
 -12   3  20        1.06       -5.80      5.80 o 
 -11   3  20       19.60       23.25      6.20 o 
 -10   3  20       71.34       94.99     11.84 o 
  -9   3  20       16.93       25.51      7.91 o 
  -8   3  20        1.69       -0.27      3.22 o 
  -7   3  20        1.03       -4.29      4.29 o 
  -6   3  20        5.29        7.83      5.73 o 
  -5   3  20        2.38        0.43      5.21 o 
  -4   3  20       55.09       73.97     11.62 o 
  -3   3  20       51.41       54.35      9.79 o 
  -2   3  20       10.38       12.28      6.07 o 
  -1   3  20        5.98        0.13      5.54 o 
   0   3  20      136.87      126.41     14.85 o 
   1   3  20       12.66       -0.58      3.97 o 
   2   3  20       83.10       72.37     13.01 o 
   3   3  20        8.56        7.38      5.02 o 
   4   3  20       16.34       -3.55      9.00 o 
   5   3  20       53.27       51.02      8.28 o 
   6   3  20       63.01       48.17      8.34 o 
   7   3  20        1.06        5.25      3.77 o 
   8   3  20        5.82        2.11      5.98 o 
   9   3  20        2.83        4.95      3.00 o 
  10   3  20        0.13       -4.07      4.07 o 
  11   3  20        9.36        3.23      6.66 o 
 -11   4  20        1.26        6.36      4.74 o 
 -10   4  20        0.00        4.08      4.27 o 
  -9   4  20        0.56       -3.57      7.38 o 
  -8   4  20        0.21        2.88      5.78 o 
  -7   4  20       22.06       20.68     11.41 o 
  -6   4  20        0.71        2.59      6.09 o 
  -5   4  20       60.31       49.43     10.27 o 
  -4   4  20        4.86       19.93      6.80 o 
  -3   4  20        4.00        7.01      7.21 o 
  -2   4  20       12.76        4.33      5.33 o 
  -1   4  20       13.22       22.98      6.86 o 
   0   4  20       50.56       65.64     17.79 o 
   1   4  20       41.21       40.65     17.65 o 
   2   4  20       31.79       57.77     12.25 o 
   3   4  20      145.51      161.43     19.72 o 
   4   4  20       29.94       46.27     10.77 o 
   5   4  20       15.50       22.86      8.13 o 
   6   4  20        2.67        5.61      8.59 o 
   7   4  20        3.78      -10.26     10.26 o 
   8   4  20        8.66        6.20      7.74 o 
   9   4  20        0.16       -6.37      6.82 o 
  10   4  20       13.88       11.42      8.14 o 
  -9   5  20       22.18       33.96      9.96 o 
  -8   5  20      105.79      117.79     16.47 o 
  -7   5  20       46.21       61.59     13.34 o 
  -6   5  20       17.67        9.60      5.86 o 
  -5   5  20       10.09       12.64      6.15 o 
  -4   5  20        5.25       10.04      8.21 o 
  -3   5  20        0.14        4.03      4.86 o 
  -2   5  20      173.17      187.83     19.44 o 
  -1   5  20        0.46        2.84      5.21 o 
   0   5  20       22.86       26.07     13.64 o 
   1   5  20        0.02       -8.45      9.26 o 
   2   5  20        0.10        8.65     11.69 o 
   3   5  20       29.41       21.25     13.58 o 
   4   5  20       48.62       75.34     22.58 o 
   5   5  20        6.16       19.24     15.27 o 
   6   5  20       20.49       27.90     15.81 o 
   7   5  20        1.18       -2.54      6.35 o 
  -5   6  20        7.11        0.10      5.85 o 
  -4   6  20        0.06       -1.15      6.80 o 
  -3   6  20       14.02       28.54     11.03 o 
  -2   6  20        0.22        9.77      7.91 o 
  -1   6  20       21.95       38.88     20.07 o 
   0   6  20        4.66       25.06     21.75 o 
   1   6  20       30.85        4.82      8.20 o 
   2   6  20       18.57       11.35      8.33 o 
   3   6  20        3.00       11.53     12.47 o 
 -13   0  21        3.63        5.11      9.92 o 
 -11   0  21       17.84       53.19     99.93 o 
  -9   0  21        0.52        0.42      3.93 o 
  -7   0  21      122.65      110.38     27.44 o 
  -5   0  21      134.46      152.09     20.48 o 
  -3   0  21      135.91      172.75     29.72 o 
  -1   0  21      139.39      188.41     21.93 o 
   1   0  21      568.71      599.97     37.78 o 
   3   0  21       54.85       63.56     12.50 o 
   5   0  21       63.05       93.00     14.69 o 
   7   0  21       44.59       61.17     11.93 o 
   9   0  21        0.68        0.25      3.58 o 
  11   0  21       85.62       94.56     24.75 o 
 -13   1  21        0.03       13.94     10.23 o 
 -12   1  21        5.10       -4.19      5.83 o 
 -11   1  21        8.02       12.79      4.71 o 
 -10   1  21       16.96       20.64      5.49 o 
  -9   1  21       26.96       15.68      6.71 o 
  -8   1  21       23.47       21.48      5.81 o 
  -7   1  21       44.13       55.27     10.70 o 
  -6   1  21       55.56       51.19      9.84 o 
  -5   1  21       16.58       11.42      5.18 o 
  -4   1  21        6.50        1.85      5.95 o 
  -3   1  21        4.46        8.17      3.85 o 
  -2   1  21       22.23       20.80      4.95 o 
  -1   1  21        0.05        2.10      3.91 o 
   0   1  21       16.40        4.66      6.60 o 
   1   1  21        4.07        1.24      5.79 o 
   2   1  21       75.30       65.10     10.12 o 
   3   1  21        2.31        5.35      3.82 o 
   4   1  21       71.60       72.52      9.59 o 
   5   1  21        1.46        0.43      3.33 o 
   6   1  21        7.55        4.43      5.74 o 
   7   1  21        5.65        1.03      4.70 o 
   8   1  21       25.57       22.04      4.80 o 
   9   1  21       26.67       21.83      7.81 o 
  10   1  21        2.05        8.25     10.71 o 
  11   1  21        0.25        0.48      6.21 o 
 -12   2  21       20.27       27.21      6.80 o 
 -11   2  21       38.76       42.94     10.64 o 
 -10   2  21       35.99       39.34      8.50 o 
  -9   2  21       16.21       14.94      5.11 o 
  -8   2  21        5.14       -4.21      5.55 o 
  -7   2  21       15.07       20.28      7.14 o 
  -6   2  21       46.87       41.16      8.16 o 
  -5   2  21       45.58       49.86      8.44 o 
  -4   2  21       13.23       13.77      4.50 o 
  -3   2  21        0.60        6.57      3.11 o 
  -2   2  21        9.19        5.67      4.33 o 
  -1   2  21       12.07        9.40      4.93 o 
   0   2  21        4.76        0.10      4.02 o 
   1   2  21        1.14        9.59      5.34 o 
   2   2  21       50.94       43.78      8.87 o 
   3   2  21        0.11        3.92      6.48 o 
   4   2  21        1.91       -4.91      4.91 o 
   5   2  21       55.82       56.00      9.30 o 
   6   2  21        0.93        2.57      6.44 o 
   7   2  21       47.65       45.49      8.46 o 
   8   2  21       10.93       20.08      8.62 o 
   9   2  21       32.02       33.64     10.08 o 
  10   2  21       19.57       29.50      8.50 o 
  11   2  21        6.68       10.08      5.20 o 
 -11   3  21       21.24       18.54     13.42 o 
 -10   3  21        0.55        7.38      5.69 o 
  -9   3  21        0.52        4.85      5.42 o 
  -8   3  21       23.69       27.50      7.54 o 
  -7   3  21       15.46        9.52      8.06 o 
  -6   3  21       18.71       21.03      7.58 o 
  -5   3  21       22.16       10.27      5.45 o 
  -4   3  21       24.54       15.28      7.32 o 
  -3   3  21       44.47       65.86     12.59 o 
  -2   3  21       27.81       19.57      6.80 o 
  -1   3  21       75.56       67.89     11.59 o 
   0   3  21        4.83       27.49      8.72 o 
   1   3  21       77.20       79.88     11.89 o 
   2   3  21       54.14       60.27     10.40 o 
   3   3  21       24.55       23.62      8.47 o 
   4   3  21       11.24       20.36      7.75 o 
   5   3  21        3.53       -0.32      3.25 o 
   6   3  21       50.21       65.00      9.71 o 
   7   3  21       85.71       60.26     12.71 o 
   8   3  21        0.60        4.74      4.90 o 
   9   3  21        4.43       14.73     10.06 o 
  10   3  21        0.76        9.28      7.49 o 
  -9   4  21       18.36       15.28      6.09 o 
  -8   4  21       12.76       15.92      6.42 o 
  -7   4  21        0.73       -4.65      7.69 o 
  -6   4  21       39.73       28.82     10.54 o 
  -5   4  21        0.32        0.51      5.06 o 
  -4   4  21       42.60       39.94      9.72 o 
  -3   4  21        6.29        1.76      4.77 o 
  -2   4  21        5.82       11.38      5.38 o 
  -1   4  21        7.01        2.87      4.61 o 
   0   4  21        1.74       -1.15      4.45 o 
   1   4  21       24.23       33.94     10.21 o 
   2   4  21       28.03       33.04     10.05 o 
   3   4  21        1.31        7.13      3.61 o 
   4   4  21       63.63       88.62     15.20 o 
   5   4  21       71.79       68.16     12.71 o 
   6   4  21        8.48        8.96      8.09 o 
   7   4  21        6.70      -13.83     13.83 o 
   8   4  21       10.11      -10.11     10.11 o 
  -7   5  21       26.90        1.08     11.44 o 
  -6   5  21       26.13       26.16      8.77 o 
  -5   5  21        3.45       -8.64      8.64 o 
  -4   5  21       26.13       25.90      9.56 o 
  -3   5  21       22.11       34.18      8.92 o 
  -2   5  21       41.81       55.17     10.65 o 
  -1   5  21       77.05      126.11     16.16 o 
   0   5  21        2.01      -13.70     13.70 o 
   1   5  21        2.92      -10.26     10.26 o 
   2   5  21       62.37       86.58     26.65 o 
   3   5  21        0.21        8.02     10.03 o 
   4   5  21       13.11       26.01     14.32 o 
   5   5  21       87.75       90.86     26.23 o 
 -12   0  22       21.64       10.08      6.43 o 
 -10   0  22       16.30       28.71      9.68 o 
  -8   0  22       25.40       38.56     14.18 o 
  -6   0  22       71.05       53.13     20.68 o 
  -4   0  22        2.00       -1.79      4.34 o 
  -2   0  22      223.47      266.82     37.33 o 
   0   0  22      112.27      125.82     18.13 o 
   2   0  22      175.97      192.81     23.89 o 
   4   0  22       36.57       53.63     12.16 o 
   6   0  22       54.12       43.78     10.15 o 
   8   0  22       27.20       28.40      7.07 o 
  10   0  22       10.12        7.29      8.93 o 
 -11   1  22       23.76       22.68      8.84 o 
 -10   1  22        6.40        3.69      3.91 o 
  -9   1  22        2.89        2.00      3.48 o 
  -8   1  22      112.00      101.79     12.32 o 
  -7   1  22        0.72        4.78      4.76 o 
  -6   1  22       75.25       90.85     11.82 o 
  -5   1  22       75.25       95.44     14.03 o 
  -4   1  22       72.55       61.44     10.87 o 
  -3   1  22       66.82       75.23     12.25 o 
  -2   1  22        1.69       -3.82      5.33 o 
  -1   1  22        5.03        8.50      3.78 o 
   0   1  22        0.01       -0.91      4.07 o 
   1   1  22        2.57        1.26      4.63 o 
   2   1  22        4.38        5.28      6.62 o 
   3   1  22       48.94       50.27      9.71 o 
   4   1  22       87.12      105.79     12.95 o 
   5   1  22       11.19       17.10      5.68 o 
   6   1  22        6.08       -0.56      6.31 o 
   7   1  22       49.53       55.98      7.16 o 
   8   1  22        5.65        9.92      5.23 o 
   9   1  22       37.30       38.50     13.54 o 
  10   1  22       10.55        6.99      6.62 o 
 -11   2  22        1.59        5.33      6.24 o 
 -10   2  22       25.41       29.29      7.22 o 
  -9   2  22        3.86       -0.48      5.10 o 
  -8   2  22       21.89       32.90      7.40 o 
  -7   2  22        0.01       -2.86      5.48 o 
  -6   2  22        2.10        1.20      3.88 o 
  -5   2  22        5.43       11.67      6.39 o 
  -4   2  22        2.22       10.10      4.87 o 
  -3   2  22        6.71       11.05      4.52 o 
  -2   2  22        1.04        0.65      4.10 o 
  -1   2  22        0.00       -1.71      4.28 o 
   0   2  22       30.40       28.76      8.26 o 
   1   2  22        3.68       -1.68      4.06 o 
   2   2  22        0.75       -3.62      4.44 o 
   3   2  22       50.89       49.94      9.56 o 
   4   2  22        3.99        4.59      3.73 o 
   5   2  22       40.44       39.09     10.01 o 
   6   2  22        5.63        3.92      3.90 o 
   7   2  22        4.54        3.15     11.26 o 
   8   2  22        8.05        7.13     12.97 o 
   9   2  22        0.93       -2.26      5.57 o 
 -10   3  22        0.00        4.58      4.26 o 
  -9   3  22        0.89       -1.32     10.85 o 
  -8   3  22        0.01       -3.06      3.72 o 
  -7   3  22       56.43       74.69     11.20 o 
  -6   3  22       18.77       18.21      7.38 o 
  -5   3  22        4.49       -1.46      4.32 o 
  -4   3  22       20.35       23.01      6.85 o 
  -3   3  22       10.89        8.84      9.32 o 
  -2   3  22       59.00       48.49     12.96 o 
  -1   3  22       24.88       16.55      6.65 o 
   0   3  22      124.55      137.89     16.28 o 
   1   3  22       88.13       87.60     13.16 o 
   2   3  22       27.14       17.44      6.31 o 
   3   3  22       38.61       56.70     10.29 o 
   4   3  22       23.75       25.12      7.57 o 
   5   3  22       31.61       47.74     11.39 o 
   6   3  22       93.49      132.61     30.15 o 
   7   3  22        5.24        2.69      9.23 o 
   8   3  22        3.19       -1.02      6.46 o 
  -8   4  22       15.27       20.44      7.17 o 
  -7   4  22        0.15        2.77      4.70 o 
  -6   4  22        1.71        8.60      6.75 o 
  -5   4  22        0.56       -3.55      6.89 o 
  -4   4  22       82.86      102.50     14.82 o 
  -3   4  22       60.71       71.75     13.72 o 
  -2   4  22        0.21        0.28      5.36 o 
  -1   4  22       19.67       17.80      7.15 o 
   0   4  22        4.02        1.70      5.25 o 
   1   4  22       23.49       30.51      7.72 o 
   2   4  22        0.06       -1.60      4.74 o 
   3   4  22       14.30       23.83     16.00 o 
   4   4  22        3.56        3.89      4.41 o 
   5   4  22       13.94       20.93     11.45 o 
   6   4  22        0.08      -13.53     13.53 o 
  -3   5  22       12.12        1.48      5.43 o 
  -2   5  22        0.23        2.53      6.91 o 
  -1   5  22       43.56       44.19     11.39 o 
   0   5  22        2.49       -5.64     10.30 o 
   1   5  22       50.31       30.17     17.11 o 
   2   5  22        1.47        8.97      9.68 o 
  -9   0  23       48.50       49.40     13.18 o 
  -7   0  23        2.99       -1.89      9.96 o 
  -5   0  23       59.44       56.65     13.59 o 
  -3   0  23       20.18        7.63      6.19 o 
  -1   0  23       69.11       94.36     23.13 o 
   1   0  23        6.20       -1.30     11.43 o 
   3   0  23        0.10        3.93      4.47 o 
   5   0  23        0.21       -3.49     10.65 o 
   7   0  23        0.17       -0.59      6.94 o 
 -10   1  23       14.62       20.84      6.50 o 
  -9   1  23       95.71      103.62     14.33 o 
  -8   1  23        1.29        9.65      4.57 o 
  -7   1  23       54.25       64.87     10.24 o 
  -6   1  23        0.44        6.89      4.02 o 
  -5   1  23       25.49       19.86      8.81 o 
  -4   1  23       97.11      119.82     15.49 o 
  -3   1  23       29.84       45.20      8.27 o 
  -2   1  23       98.56       92.01     11.74 o 
  -1   1  23      187.12      215.58     17.76 o 
   0   1  23        1.89       -1.18      4.28 o 
   1   1  23        9.91        2.96      3.80 o 
   2   1  23        9.01        9.99      5.19 o 
   3   1  23       51.33       55.01     15.21 o 
   4   1  23       10.89       10.90      4.55 o 
   5   1  23       45.75       70.35     10.66 o 
   6   1  23       47.60       66.96      8.85 o 
   7   1  23       11.14       17.00      5.94 o 
   8   1  23       40.74       45.31     17.04 o 
  -9   2  23        0.58        6.46      4.83 o 
  -8   2  23        0.59        0.25      3.97 o 
  -7   2  23       10.55        4.26      6.03 o 
  -6   2  23        0.09       -9.75      9.75 o 
  -5   2  23       24.27       26.28      6.68 o 
  -4   2  23       26.52       26.12     10.54 o 
  -3   2  23        2.45        3.98      3.34 o 
  -2   2  23        0.14        0.70      4.11 o 
  -1   2  23       13.88        5.12      7.16 o 
   0   2  23       24.20       31.34      7.14 o 
   1   2  23        5.91        3.38      3.52 o 
   2   2  23       15.24        9.72      5.84 o 
   3   2  23       21.20       20.19      5.62 o 
   4   2  23       16.28       24.00      8.78 o 
   5   2  23        2.46        9.66      5.63 o 
   6   2  23        0.06        2.27      4.66 o 
   7   2  23        1.23        1.58      5.38 o 
  -8   3  23        9.71        3.95      7.73 o 
  -7   3  23        1.36       -2.48      4.57 o 
  -6   3  23       25.18       23.69      9.01 o 
  -5   3  23        1.36       -0.40      6.29 o 
  -4   3  23        0.43       -7.94      7.94 o 
  -3   3  23        3.76        3.01      6.74 o 
  -2   3  23        6.92        5.13      5.90 o 
  -1   3  23       89.72      124.57     16.75 o 
   0   3  23       14.73        8.50      4.74 o 
   1   3  23      103.48      116.49     15.23 o 
   2   3  23       29.78       30.84      8.90 o 
   3   3  23        1.56       -8.01      8.01 o 
   4   3  23       12.46       14.75      5.62 o 
   5   3  23       21.89       14.03      6.95 o 
   6   3  23        3.08       14.32     13.09 o 
  -5   4  23        1.65        3.27      5.87 o 
  -4   4  23       23.93       18.68      7.80 o 
  -3   4  23       59.24       96.05     15.09 o 
  -2   4  23        2.54       11.35     14.76 o 
  -1   4  23        0.31        0.10      4.90 o 
   0   4  23        2.42       -1.69      3.74 o 
   1   4  23       10.72        0.74      9.18 o 
   2   4  23        1.98       16.62     11.72 o 
   3   4  23        0.17       16.28      7.95 o 
  -8   0  24       42.00       42.82     12.18 o 
  -6   0  24       41.14       27.29      9.78 o 
  -4   0  24       90.79      115.25     19.26 o 
  -2   0  24        0.16       -3.60      5.93 o 
   0   0  24       59.51       86.85     22.85 o 
   2   0  24      125.98      143.56     23.29 o 
   4   0  24        4.40        1.72     12.99 o 
   6   0  24        1.06       15.29      5.17 o 
  -8   1  24       41.70       62.94     10.46 o 
  -7   1  24        0.68        0.66      8.65 o 
  -6   1  24       24.06       29.33      7.71 o 
  -5   1  24        6.99        9.43      4.43 o 
  -4   1  24       12.63        0.35      7.61 o 
  -3   1  24       22.53       21.08      9.25 o 
  -2   1  24       59.09       56.37      9.72 o 
  -1   1  24       54.37       51.41      9.26 o 
   0   1  24       52.23       72.79     11.86 o 
   1   1  24        7.05        5.47      7.05 o 
   2   1  24       55.65       70.82     10.57 o 
   3   1  24       25.57       30.64      7.20 o 
   4   1  24        5.08       -0.99      4.38 o 
   5   1  24        0.20       -6.26      7.83 o 
   6   1  24        7.27       -6.58      8.54 o 
  -7   2  24        4.06       15.54      5.33 o 
  -6   2  24       18.34        1.24      6.66 o 
  -5   2  24        6.32       -2.68      7.58 o 
  -4   2  24        8.36        8.21      4.77 o 
  -3   2  24       14.27       18.34      5.67 o 
  -2   2  24        1.85       -2.89      9.57 o 
  -1   2  24       95.89       84.78     11.85 o 
   0   2  24       51.18       60.99      9.86 o 
   1   2  24       11.46        5.06     10.04 o 
   2   2  24        2.68       -3.68      3.95 o 
   3   2  24       19.40        1.85      3.89 o 
   4   2  24        4.64        6.55      4.35 o 
   5   2  24       11.48       13.53      5.98 o 
  -4   3  24       11.46        5.16      5.92 o 
  -3   3  24       26.98       17.23      6.36 o 
  -2   3  24        6.79        7.39      4.89 o 
  -1   3  24        6.62       -0.86      5.87 o 
   0   3  24       45.32       37.43     13.06 o 
   1   3  24        2.87       13.25      6.73 o 
   2   3  24        7.43       10.69      5.81 o 
   3   3  24        0.05       -4.32      4.91 o 
  -5   0  25       22.50       40.44     12.76 o 
  -3   0  25       23.14       21.31     17.90 o 
  -1   0  25       82.16      121.19     20.57 o 
   1   0  25       23.36        2.91      7.44 o 
   3   0  25        2.26       -7.99      7.99 o 
  -5   1  25       10.65       28.88      6.94 o 
  -4   1  25        0.37        7.09     14.58 o 
  -3   1  25       39.76       64.14     12.23 o 
  -2   1  25       93.86      102.21     13.33 o 
  -1   1  25        0.14       -4.09      6.25 o 
   0   1  25       29.44       29.64      7.24 o 
   1   1  25       14.41        4.91      4.59 o 
   2   1  25        7.81       13.68      5.97 o 
   3   1  25        7.28        7.25      6.08 o 
  -2   2  25        0.58       -2.86      5.38 o 
  -1   2  25       28.09       42.19      8.71 o 
   0   2  25       34.75       36.58      7.65 o 
   1   2  25        0.12        0.14      4.58 o 
                                                 
